# Supplementary material for: Amitraz
Source: Acta Crystallogr Sect E Struct Rep Online. 2013 Jul 24;69(Pt 8):o1300. doi: 10.1107/S1600536813019764 (PMC3793791; doi:10.1107/S1600536813019764)
Supplement: Supplementary file 1 [file e-69-o1300-sup1.cif]

##############################################################################
#                                                                            #
# This CIF contains the data in a paper accepted for publication in          #
# Acta Crystallographica Section E. It conforms to the requirements of       #
# Notes for Authors for Acta Crystallographica Section E, and has been       #
# peer reviewed under the auspices of the IUCr Commission on Journals.       #
#                                                                            #
# Full details of the Crystallographic Information File format               #
# are given in the paper "The Crystallographic Information File (CIF):       #
# a New Standard Archive File for Crystallography" by S. R. Hall, F. H.      #
# Allen and I. D. Brown [Acta Cryst. (1991), A47, 655-685].                  #
#                                                                            #
# The current version of the core CIF dictionary is obtainable from          #
# ftp://ftp.iucr.org/pub/cif_core.dic.                                       #
#                                                                            #
# Software is freely available for graphical display of the structure(s)     #
# in this CIF. For information consult the CIF software page                 #
# http://www.iucr.org/resources/cif/software.                                #
#                                                                            #
# This file may be used for bona fide research purposes within the           #
# scientific community so long as proper attribution is given to the journal # 
# article from which it was obtained.                                        #
#                                                                            #
##############################################################################
data_global
_audit_creation_method     'form.cif (version 2.0)'
_journal_data_validation_number     ?
_journal_date_recd_electronic     2013-07-08
_journal_date_accepted     2013-07-17
_journal_name_full     'Acta Crystallographica, Section E'
_journal_year     2013
_journal_volume     69
_journal_issue      8
_journal_page_first     o1300
_journal_page_last     o1300
_journal_paper_category     QO
_journal_paper_doi     10.1107/S1600536813019764
_journal_coeditor_code     ZS2270
loop_
    _publ_contact_author_name
    _publ_contact_author_address
    _publ_contact_author_email
    'Jineun Kim'
;
Department of Chemistry
Gyeongsang National University
Jinju 660-701
Republic of Korea
;
 jekim@gnu.ac.kr
    'Tae Ho Kim '
;
Department of Chemistry and Research Institute of Natural Sciences
Gyeongsang National University
Jinju 660-701
Republic of Korea
;
 thkim@gnu.ac.kr
_publ_contact_author_fax     '+82-55-772-1489'
_publ_contact_author_phone     '+82-55-772-1486'
_publ_section_title
;
Amitraz
;
loop_
    _publ_author_name
    _publ_author_address
    'Lee, Sangjin'
;
Department of Chemistry and Research Institute of Natural Sciences
Gyeongsang National University
Jinju 660-701
Republic of Korea
;
    'Kim, Tae Ho'
;
Department of Chemistry and Research Institute of Natural Sciences
Gyeongsang National University
Jinju 660-701
Republic of Korea
;
    'Shin, Yong Woon'
;
Test and Analytical Laboratory
Korea Food and Drug Administration
123-7 Yongdang-dong
Busan 608-829
Republic of Korea
;
    'Jeon, Youngeun'
;
Department of Chemistry and Research Institute of Natural Sciences
Gyeongsang National University
Jinju 660-701
Republic of Korea
;
    'Kim, Jineun'
;
Department of Chemistry and Research Institute of Natural Sciences
Gyeongsang National University
Jinju 660-701
Republic of Korea
;
data_I
_audit_creation_method     SHELXTL
_chemical_name_systematic
; \
<i>N</i>'-(2,4-Dimethylphenyl)-<i>N</i>-[<i>N</i>-(2,4-\
dimethylphenyl)carboximidoyl]-<i>N</i>-methylmethanimidamide
;
_chemical_name_common
;
Amitraz
;
_chemical_formula_moiety     'C19 H23 N3'
_chemical_formula_sum     'C19 H23 N3'
_chemical_formula_iupac     'C19 H23 N3'
_chemical_formula_weight     293.40
_chemical_melting_point     ?
_symmetry_cell_setting     monoclinic
_symmetry_space_group_name_H-M     ' P 21/c '
_symmetry_space_group_name_Hall     '-P 2ybc'
loop_
    _symmetry_equiv_pos_as_xyz
    'x, y, z'
    '-x, y+1/2, -z+1/2'
    '-x, -y, -z'
    'x, -y-1/2, z-1/2'
_cell_length_a     11.9362(11)
_cell_length_b     7.5110(7)
_cell_length_c     37.514(3)
_cell_angle_alpha     90.00
_cell_angle_beta     91.650(2)
_cell_angle_gamma     90.00
_cell_volume     3361.9(5)
_cell_formula_units_Z     8
_cell_measurement_reflns_used     2173
_cell_measurement_theta_min     2.71
_cell_measurement_theta_max     23.09
_cell_measurement_temperature     173(2)
_exptl_crystal_description     block
_exptl_crystal_colour     colourless
_exptl_crystal_size_max     0.40
_exptl_crystal_size_mid     0.40
_exptl_crystal_size_min     0.40
_exptl_crystal_density_diffrn     1.159
_exptl_crystal_density_meas     ?
_exptl_crystal_density_method     'not measured'
_exptl_crystal_F_000     1264
_exptl_absorpt_coefficient_mu     0.069
_exptl_absorpt_correction_type     multi-scan
_exptl_absorpt_process_details     '(SADABS; Bruker, 2006)'
_exptl_absorpt_correction_T_min     0.9728
_exptl_absorpt_correction_T_max     0.9728
_exptl_special_details     ?
_diffrn_ambient_temperature     173(2)
_diffrn_radiation_type     MoK\a
_diffrn_radiation_wavelength     0.71073
_diffrn_radiation_source     'fine-focus sealed tube'
_diffrn_radiation_monochromator     graphite
_diffrn_measurement_device_type     'Bruker APEXII CCD-detecto'
_diffrn_measurement_method     '\f and \w scans'
_diffrn_detector_area_resol_mean     ?
_diffrn_reflns_number     18091
_diffrn_reflns_av_R_equivalents     0.0578
_diffrn_reflns_av_sigmaI/netI     0.0776
_diffrn_reflns_theta_min     1.09
_diffrn_reflns_theta_max     26.00
_diffrn_reflns_theta_full     26.00
_diffrn_measured_fraction_theta_max     0.996
_diffrn_measured_fraction_theta_full     0.996
_diffrn_reflns_limit_h_min     -14
_diffrn_reflns_limit_h_max     14
_diffrn_reflns_limit_k_min     -9
_diffrn_reflns_limit_k_max     9
_diffrn_reflns_limit_l_min     -46
_diffrn_reflns_limit_l_max     36
_refine_special_details
;
Refinement of <i>F</i>^2^ against ALL reflections. The weighted <i>R</i>-factor
<i>wR</i> and goodness of fit <i>S</i> are based on <i>F</i>^2^, conventional
<i>R</i>-factors <i>R</i> are based on <i>F</i>, with <i>F</i> set to zero for
negative <i>F</i>^2^. The threshold expression of <i>F</i>^2^ >
\s(<i>F</i>^2^) is used only for calculating <i>R</i>-factors(gt) <i>etc</i>.
and is not relevant to the choice of reflections for refinement.
<i>R</i>-factors based on <i>F</i>^2^ are statistically about twice as large
as those based on <i>F</i>, and <i>R</i>-factors based on ALL data will be
even larger.
;
_reflns_number_total     6593
_reflns_number_gt     3615
_reflns_threshold_expression     I>2\s(I)
_refine_ls_structure_factor_coef     Fsqd
_refine_ls_matrix_type     full
_refine_ls_R_factor_all     0.1337
_refine_ls_R_factor_gt     0.0624
_refine_ls_wR_factor_gt     0.1476
_refine_ls_wR_factor_ref     0.1815
_refine_ls_goodness_of_fit_ref     0.981
_refine_ls_restrained_S_all     0.981
_refine_ls_number_reflns     6593
_refine_ls_number_parameters     407
_refine_ls_number_restraints     0
_refine_ls_hydrogen_treatment     constr
_refine_ls_weighting_scheme     calc
_refine_ls_weighting_details
               'calc w = 1/[\s^2^(Fo^2^)+(0.0907P)^2^] where P=(Fo^2^+2Fc^2^)/3'
_atom_sites_solution_hydrogens     geom
_atom_sites_solution_primary     direct
_atom_sites_solution_secondary     difmap
_refine_ls_shift/su_max     0.001
_refine_ls_shift/su_mean     0.000
_refine_diff_density_max     0.258
_refine_diff_density_min     -0.222
_refine_ls_extinction_method     none
_refine_ls_extinction_coef     ?
loop_
    _atom_type_symbol
    _atom_type_description
    _atom_type_scat_dispersion_real
    _atom_type_scat_dispersion_imag
    _atom_type_scat_source
    'C' 'C' 0.0033 0.0016
                         'International Tables Vol C Tables 4.2.6.8 and 6.1.1.4'
    'H' 'H' 0.0000 0.0000
                         'International Tables Vol C Tables 4.2.6.8 and 6.1.1.4'
    'N' 'N' 0.0061 0.0033
                         'International Tables Vol C Tables 4.2.6.8 and 6.1.1.4'
_computing_data_collection     'APEX2 (Bruker, 2006)'
_computing_cell_refinement     'SAINT (Bruker, 2006)'
_computing_data_reduction     'SAINT (Bruker, 2006)'
_computing_structure_solution     'SHELXS97 (Sheldrick, 2008)'
_computing_structure_refinement     'SHELXL97 (Sheldrick, 2008)'
_computing_molecular_graphics     'SHELXTL (Sheldrick, 2008)'
_computing_publication_material     'SHELXTL (Sheldrick, 2008)'
loop_
    _atom_site_type_symbol
    _atom_site_label
    _atom_site_fract_x
    _atom_site_fract_y
    _atom_site_fract_z
    _atom_site_U_iso_or_equiv
    _atom_site_adp_type
    _atom_site_calc_flag
    _atom_site_refinement_flags
    _atom_site_occupancy
    _atom_site_symmetry_multiplicity
    _atom_site_disorder_assembly
    _atom_site_disorder_group
    N N1 0.22503(17) 0.8667(3) 0.54029(6) 0.0318(5) Uani d . 1 1 . .
    N N2 0.07334(17) 0.8469(3) 0.57777(5) 0.0303(5) Uani d . 1 1 . .
    N N3 -0.06461(17) 0.8046(3) 0.61902(5) 0.0316(5) Uani d . 1 1 . .
    N N4 0.02203(18) 0.7540(3) 0.88836(6) 0.0349(6) Uani d . 1 1 . .
    N N5 0.16767(17) 0.7179(3) 0.84902(6) 0.0335(6) Uani d . 1 1 . .
    N N6 0.30082(18) 0.6971(3) 0.80512(6) 0.0342(6) Uani d . 1 1 . .
    C C1 0.3145(2) 0.6882(4) 0.48038(7) 0.0393(7) Uani d . 1 1 . .
    H H1A 0.2808 0.7846 0.4661 0.059 Uiso calc R 1 1 . .
    H H1B 0.2551 0.6175 0.4910 0.059 Uiso calc R 1 1 . .
    H H1C 0.3591 0.6118 0.4651 0.059 Uiso calc R 1 1 . .
    C C2 0.3887(2) 0.7661(3) 0.50947(7) 0.0306(6) Uani d . 1 1 . .
    C C3 0.5052(2) 0.7534(3) 0.50820(7) 0.0344(7) Uani d . 1 1 . .
    H H3 0.5367 0.6911 0.4889 0.041 Uiso calc R 1 1 . .
    C C4 0.5770(2) 0.8273(3) 0.53382(7) 0.0326(7) Uani d . 1 1 . .
    C C5 0.7027(2) 0.8131(4) 0.53071(8) 0.0440(8) Uani d . 1 1 . .
    H H5A 0.7231 0.8379 0.5061 0.066 Uiso calc R 1 1 . .
    H H5B 0.7271 0.6927 0.5373 0.066 Uiso calc R 1 1 . .
    H H5C 0.7394 0.8997 0.5467 0.066 Uiso calc R 1 1 . .
    C C6 0.5292(2) 0.9178(3) 0.56183(7) 0.0349(7) Uani d . 1 1 . .
    H H6 0.5763 0.9703 0.5798 0.042 Uiso calc R 1 1 . .
    C C7 0.4140(2) 0.9327(3) 0.56400(7) 0.0322(6) Uani d . 1 1 . .
    H H7 0.3829 0.9970 0.5831 0.039 Uiso calc R 1 1 . .
    C C8 0.3435(2) 0.8542(3) 0.53838(7) 0.0288(6) Uani d . 1 1 . .
    C C9 0.1853(2) 0.8345(3) 0.57073(7) 0.0304(6) Uani d . 1 1 . .
    H H9 0.2356 0.8002 0.5896 0.036 Uiso calc R 1 1 . .
    C C10 -0.0063(2) 0.9115(4) 0.55032(7) 0.0377(7) Uani d . 1 1 . .
    H H10A -0.0510 0.8115 0.5410 0.057 Uiso calc R 1 1 . .
    H H10B 0.0348 0.9660 0.5309 0.057 Uiso calc R 1 1 . .
    H H10C -0.0559 1.0002 0.5607 0.057 Uiso calc R 1 1 . .
    C C11 0.0382(2) 0.8003(3) 0.61073(7) 0.0317(6) Uani d . 1 1 . .
    H H11 0.0924 0.7631 0.6282 0.038 Uiso calc R 1 1 . .
    C C12 -0.0910(2) 0.7724(3) 0.65503(7) 0.0288(6) Uani d . 1 1 . .
    C C13 -0.1938(2) 0.6914(3) 0.66229(7) 0.0320(6) Uani d . 1 1 . .
    C C14 -0.2710(2) 0.6305(4) 0.63229(7) 0.0417(7) Uani d . 1 1 . .
    H H14A -0.3297 0.5543 0.6418 0.063 Uiso calc R 1 1 . .
    H H14B -0.2281 0.5631 0.6149 0.063 Uiso calc R 1 1 . .
    H H14C -0.3054 0.7343 0.6206 0.063 Uiso calc R 1 1 . .
    C C15 -0.2228(2) 0.6670(4) 0.69766(7) 0.0354(7) Uani d . 1 1 . .
    H H15 -0.2925 0.6122 0.7025 0.042 Uiso calc R 1 1 . .
    C C16 -0.1540(2) 0.7193(4) 0.72608(7) 0.0372(7) Uani d . 1 1 . .
    C C17 -0.1871(3) 0.6882(4) 0.76443(7) 0.0497(8) Uani d . 1 1 . .
    H H17A -0.2529 0.6102 0.7647 0.075 Uiso calc R 1 1 . .
    H H17B -0.2050 0.8024 0.7755 0.075 Uiso calc R 1 1 . .
    H H17C -0.1248 0.6319 0.7777 0.075 Uiso calc R 1 1 . .
    C C18 -0.0534(2) 0.8020(4) 0.71861(7) 0.0393(7) Uani d . 1 1 . .
    H H18 -0.0050 0.8402 0.7377 0.047 Uiso calc R 1 1 . .
    C C19 -0.0226(2) 0.8295(4) 0.68357(7) 0.0366(7) Uani d . 1 1 . .
    H H19 0.0460 0.8881 0.6790 0.044 Uiso calc R 1 1 . .
    C C20 -0.0414(3) 0.9162(4) 0.95372(7) 0.0493(8) Uani d . 1 1 . .
    H H20A -0.0774 0.9872 0.9721 0.074 Uiso calc R 1 1 . .
    H H20B 0.0204 0.9843 0.9438 0.074 Uiso calc R 1 1 . .
    H H20C -0.0121 0.8058 0.9644 0.074 Uiso calc R 1 1 . .
    C C21 -0.1258(2) 0.8719(3) 0.92448(7) 0.0325(6) Uani d . 1 1 . .
    C C22 -0.2386(2) 0.9098(4) 0.92838(7) 0.0367(7) Uani d . 1 1 . .
    H H22 -0.2612 0.9612 0.9502 0.044 Uiso calc R 1 1 . .
    C C23 -0.3199(2) 0.8764(4) 0.90212(7) 0.0345(7) Uani d . 1 1 . .
    C C24 -0.4417(2) 0.9186(4) 0.90765(8) 0.0463(8) Uani d . 1 1 . .
    H H24A -0.4476 1.0309 0.9208 0.069 Uiso calc R 1 1 . .
    H H24B -0.4757 0.8226 0.9213 0.069 Uiso calc R 1 1 . .
    H H24C -0.4809 0.9297 0.8844 0.069 Uiso calc R 1 1 . .
    C C25 -0.2856(2) 0.7988(4) 0.87098(7) 0.0395(7) Uani d . 1 1 . .
    H H25 -0.3391 0.7734 0.8524 0.047 Uiso calc R 1 1 . .
    C C26 -0.1744(2) 0.7576(4) 0.86650(7) 0.0386(7) Uani d . 1 1 . .
    H H26 -0.1530 0.7006 0.8451 0.046 Uiso calc R 1 1 . .
    C C27 -0.0928(2) 0.7972(4) 0.89247(7) 0.0322(6) Uani d . 1 1 . .
    C C28 0.0609(2) 0.7700(4) 0.85751(7) 0.0343(7) Uani d . 1 1 . .
    H H28 0.0142 0.8205 0.8393 0.041 Uiso calc R 1 1 . .
    C C29 0.2435(2) 0.6444(4) 0.87668(7) 0.0399(7) Uani d . 1 1 . .
    H H29A 0.2636 0.7378 0.8940 0.060 Uiso calc R 1 1 . .
    H H29B 0.3114 0.5997 0.8657 0.060 Uiso calc R 1 1 . .
    H H29C 0.2060 0.5466 0.8889 0.060 Uiso calc R 1 1 . .
    C C30 0.2031(2) 0.7375(3) 0.81483(7) 0.0323(6) Uani d . 1 1 . .
    H H30 0.1516 0.7841 0.7974 0.039 Uiso calc R 1 1 . .
    C C31 0.3252(2) 0.7255(3) 0.76890(7) 0.0311(6) Uani d . 1 1 . .
    C C32 0.4296(2) 0.8009(3) 0.76116(7) 0.0327(7) Uani d . 1 1 . .
    C C33 0.5113(2) 0.8437(4) 0.79118(7) 0.0435(8) Uani d . 1 1 . .
    H H33A 0.4770 0.9280 0.8075 0.065 Uiso calc R 1 1 . .
    H H33B 0.5790 0.8968 0.7815 0.065 Uiso calc R 1 1 . .
    H H33C 0.5313 0.7342 0.8041 0.065 Uiso calc R 1 1 . .
    C C34 0.4541(2) 0.8329(4) 0.72587(8) 0.0398(7) Uani d . 1 1 . .
    H H34 0.5238 0.8867 0.7207 0.048 Uiso calc R 1 1 . .
    C C35 0.3809(3) 0.7896(4) 0.69786(8) 0.0422(8) Uani d . 1 1 . .
    C C36 0.4117(3) 0.8261(5) 0.65963(8) 0.0645(10) Uani d . 1 1 . .
    H H36A 0.3974 0.7195 0.6452 0.097 Uiso calc R 1 1 . .
    H H36B 0.4914 0.8572 0.6588 0.097 Uiso calc R 1 1 . .
    H H36C 0.3664 0.9251 0.6502 0.097 Uiso calc R 1 1 . .
    C C37 0.2804(2) 0.7109(4) 0.70560(8) 0.0420(8) Uani d . 1 1 . .
    H H37 0.2298 0.6779 0.6867 0.050 Uiso calc R 1 1 . .
    C C38 0.2520(2) 0.6791(4) 0.74065(7) 0.0384(7) Uani d . 1 1 . .
    H H38 0.1821 0.6252 0.7455 0.046 Uiso calc R 1 1 . .
loop_
    _atom_site_aniso_label
    _atom_site_aniso_U_11
    _atom_site_aniso_U_22
    _atom_site_aniso_U_33
    _atom_site_aniso_U_12
    _atom_site_aniso_U_13
    _atom_site_aniso_U_23
    N1 0.0276(13) 0.0354(13) 0.0327(13) -0.0026(10) 0.0062(10) 0.0000(10)
    N2 0.0257(12) 0.0392(13) 0.0261(13) 0.0016(10) 0.0039(10) 0.0012(10)
    N3 0.0300(13) 0.0350(13) 0.0300(13) -0.0006(10) 0.0066(10) 0.0023(10)
    N4 0.0367(14) 0.0377(13) 0.0304(13) -0.0014(11) 0.0025(11) 0.0006(11)
    N5 0.0275(13) 0.0385(13) 0.0344(14) 0.0012(10) -0.0009(10) 0.0061(11)
    N6 0.0298(13) 0.0364(14) 0.0366(14) -0.0012(10) 0.0025(11) 0.0031(11)
    C1 0.0416(17) 0.0466(18) 0.0300(16) -0.0029(14) 0.0044(13) -0.0033(13)
    C2 0.0316(16) 0.0324(15) 0.0280(15) -0.0010(12) 0.0048(12) 0.0042(12)
    C3 0.0379(17) 0.0352(16) 0.0307(16) 0.0013(13) 0.0089(13) 0.0028(13)
    C4 0.0290(15) 0.0313(15) 0.0376(17) -0.0014(12) 0.0033(12) 0.0069(13)
    C5 0.0303(16) 0.0447(18) 0.057(2) 0.0010(14) 0.0034(14) 0.0034(15)
    C6 0.0358(16) 0.0348(16) 0.0342(17) -0.0048(13) 0.0006(13) 0.0033(13)
    C7 0.0353(16) 0.0362(16) 0.0253(15) -0.0022(13) 0.0062(12) 0.0002(12)
    C8 0.0272(14) 0.0312(15) 0.0283(16) -0.0002(12) 0.0051(12) 0.0035(12)
    C9 0.0251(15) 0.0335(16) 0.0328(16) 0.0007(12) 0.0033(12) -0.0010(12)
    C10 0.0311(16) 0.0494(18) 0.0326(16) 0.0064(13) -0.0002(12) 0.0049(14)
    C11 0.0290(16) 0.0383(16) 0.0281(15) 0.0026(12) 0.0037(12) 0.0004(12)
    C12 0.0237(14) 0.0313(15) 0.0317(16) 0.0040(12) 0.0039(11) 0.0046(12)
    C13 0.0265(15) 0.0297(15) 0.0399(17) 0.0041(12) 0.0038(12) 0.0038(12)
    C14 0.0350(17) 0.0422(18) 0.0478(19) -0.0071(13) 0.0009(14) 0.0069(14)
    C15 0.0310(16) 0.0327(16) 0.0428(18) 0.0001(12) 0.0095(13) 0.0068(13)
    C16 0.0416(17) 0.0339(16) 0.0366(17) 0.0085(14) 0.0106(14) 0.0065(13)
    C17 0.060(2) 0.053(2) 0.0377(18) 0.0053(16) 0.0165(15) 0.0080(15)
    C18 0.0379(17) 0.0470(18) 0.0330(17) 0.0050(14) 0.0017(13) -0.0020(13)
    C19 0.0265(15) 0.0461(18) 0.0374(17) 0.0001(13) 0.0061(13) 0.0016(14)
    C20 0.059(2) 0.050(2) 0.0384(19) 0.0076(16) -0.0076(15) -0.0096(15)
    C21 0.0400(17) 0.0324(15) 0.0250(15) -0.0004(13) -0.0010(12) -0.0006(12)
    C22 0.0463(18) 0.0322(16) 0.0318(16) 0.0014(13) 0.0066(14) -0.0011(13)
    C23 0.0370(17) 0.0328(16) 0.0340(17) 0.0002(13) 0.0037(13) 0.0068(13)
    C24 0.0432(19) 0.0472(19) 0.049(2) 0.0020(15) 0.0092(15) 0.0045(15)
    C25 0.0348(17) 0.0534(19) 0.0304(17) -0.0037(14) -0.0001(13) 0.0006(14)
    C26 0.0363(17) 0.0537(19) 0.0259(16) -0.0008(14) 0.0055(13) -0.0052(13)
    C27 0.0321(16) 0.0328(15) 0.0319(16) 0.0014(12) 0.0022(12) 0.0045(12)
    C28 0.0293(16) 0.0348(16) 0.0385(17) 0.0005(12) -0.0029(13) 0.0028(13)
    C29 0.0317(16) 0.0450(18) 0.0426(18) 0.0012(13) -0.0034(13) 0.0101(14)
    C30 0.0323(16) 0.0323(16) 0.0322(16) -0.0047(12) -0.0019(12) 0.0022(12)
    C31 0.0273(15) 0.0294(15) 0.0364(17) 0.0040(12) -0.0009(12) 0.0000(12)
    C32 0.0313(16) 0.0284(15) 0.0385(17) 0.0042(12) 0.0012(13) -0.0026(12)
    C33 0.0327(17) 0.0488(19) 0.049(2) -0.0061(14) -0.0013(14) -0.0027(15)
    C34 0.0400(18) 0.0331(16) 0.0470(19) 0.0034(13) 0.0109(15) 0.0037(14)
    C35 0.054(2) 0.0390(17) 0.0339(18) 0.0128(15) 0.0068(15) -0.0006(14)
    C36 0.090(3) 0.066(2) 0.038(2) 0.018(2) 0.0131(18) 0.0051(17)
    C37 0.0427(18) 0.0452(18) 0.0375(18) 0.0141(15) -0.0092(14) -0.0054(14)
    C38 0.0281(16) 0.0424(17) 0.0446(19) 0.0030(13) -0.0011(13) -0.0046(14)
_geom_special_details
;
All e.s.d.'s (except the e.s.d. in the dihedral angle between two l.s. planes)
are estimated using the full covariance matrix. The cell e.s.d.'s are taken
into account individually in the estimation of e.s.d.'s in distances, angles
and torsion angles; correlations between e.s.d.'s in cell parameters are only
used when they are defined by crystal symmetry. An approximate (isotropic)
treatment of cell e.s.d.'s is used for estimating e.s.d.'s involving l.s.
planes.
;
loop_
    _geom_bond_atom_site_label_1
    _geom_bond_atom_site_label_2
    _geom_bond_site_symmetry_2
    _geom_bond_distance
    _geom_bond_publ_flag
    N1 C9 . 1.272(3) ?
    N1 C8 . 1.421(3) ?
    N2 C11 . 1.363(3) ?
    N2 C9 . 1.372(3) ?
    N2 C10 . 1.463(3) ?
    N3 C11 . 1.275(3) ?
    N3 C12 . 1.417(3) ?
    N4 C28 . 1.265(3) ?
    N4 C27 . 1.422(3) ?
    N5 C30 . 1.370(3) ?
    N5 C28 . 1.379(3) ?
    N5 C29 . 1.465(3) ?
    N6 C30 . 1.269(3) ?
    N6 C31 . 1.414(3) ?
    C1 C2 . 1.504(3) ?
    C1 H1A . 0.9800 ?
    C1 H1B . 0.9800 ?
    C1 H1C . 0.9800 ?
    C2 C8 . 1.393(3) ?
    C2 C3 . 1.396(3) ?
    C3 C4 . 1.385(4) ?
    C3 H3 . 0.9500 ?
    C4 C6 . 1.388(4) ?
    C4 C5 . 1.512(3) ?
    C5 H5A . 0.9800 ?
    C5 H5B . 0.9800 ?
    C5 H5C . 0.9800 ?
    C6 C7 . 1.384(4) ?
    C6 H6 . 0.9500 ?
    C7 C8 . 1.390(3) ?
    C7 H7 . 0.9500 ?
    C9 H9 . 0.9500 ?
    C10 H10A . 0.9800 ?
    C10 H10B . 0.9800 ?
    C10 H10C . 0.9800 ?
    C11 H11 . 0.9500 ?
    C12 C19 . 1.395(4) ?
    C12 C13 . 1.404(3) ?
    C13 C15 . 1.393(3) ?
    C13 C14 . 1.505(4) ?
    C14 H14A . 0.9800 ?
    C14 H14B . 0.9800 ?
    C14 H14C . 0.9800 ?
    C15 C16 . 1.384(4) ?
    C15 H15 . 0.9500 ?
    C16 C18 . 1.388(4) ?
    C16 C17 . 1.521(3) ?
    C17 H17A . 0.9800 ?
    C17 H17B . 0.9800 ?
    C17 H17C . 0.9800 ?
    C18 C19 . 1.391(3) ?
    C18 H18 . 0.9500 ?
    C19 H19 . 0.9500 ?
    C20 C21 . 1.506(4) ?
    C20 H20A . 0.9800 ?
    C20 H20B . 0.9800 ?
    C20 H20C . 0.9800 ?
    C21 C22 . 1.388(4) ?
    C21 C27 . 1.393(3) ?
    C22 C23 . 1.385(4) ?
    C22 H22 . 0.9500 ?
    C23 C25 . 1.378(4) ?
    C23 C24 . 1.508(4) ?
    C24 H24A . 0.9800 ?
    C24 H24B . 0.9800 ?
    C24 H24C . 0.9800 ?
    C25 C26 . 1.378(4) ?
    C25 H25 . 0.9500 ?
    C26 C27 . 1.389(3) ?
    C26 H26 . 0.9500 ?
    C28 H28 . 0.9500 ?
    C29 H29A . 0.9800 ?
    C29 H29B . 0.9800 ?
    C29 H29C . 0.9800 ?
    C30 H30 . 0.9500 ?
    C31 C38 . 1.399(4) ?
    C31 C32 . 1.406(4) ?
    C32 C34 . 1.385(4) ?
    C32 C33 . 1.503(4) ?
    C33 H33A . 0.9800 ?
    C33 H33B . 0.9800 ?
    C33 H33C . 0.9800 ?
    C34 C35 . 1.386(4) ?
    C34 H34 . 0.9500 ?
    C35 C37 . 1.377(4) ?
    C35 C36 . 1.516(4) ?
    C36 H36A . 0.9800 ?
    C36 H36B . 0.9800 ?
    C36 H36C . 0.9800 ?
    C37 C38 . 1.388(4) ?
    C37 H37 . 0.9500 ?
    C38 H38 . 0.9500 ?
loop_
    _geom_angle_atom_site_label_1
    _geom_angle_atom_site_label_2
    _geom_angle_atom_site_label_3
    _geom_angle_site_symmetry_1
    _geom_angle_site_symmetry_3
    _geom_angle
    _geom_angle_publ_flag
    C9 N1 C8 . . 115.5(2) ?
    C11 N2 C9 . . 118.9(2) ?
    C11 N2 C10 . . 120.9(2) ?
    C9 N2 C10 . . 120.2(2) ?
    C11 N3 C12 . . 118.1(2) ?
    C28 N4 C27 . . 117.3(2) ?
    C30 N5 C28 . . 119.9(2) ?
    C30 N5 C29 . . 120.2(2) ?
    C28 N5 C29 . . 119.9(2) ?
    C30 N6 C31 . . 117.1(2) ?
    C2 C1 H1A . . 109.5 ?
    C2 C1 H1B . . 109.5 ?
    H1A C1 H1B . . 109.5 ?
    C2 C1 H1C . . 109.5 ?
    H1A C1 H1C . . 109.5 ?
    H1B C1 H1C . . 109.5 ?
    C8 C2 C3 . . 117.9(3) ?
    C8 C2 C1 . . 121.1(2) ?
    C3 C2 C1 . . 121.0(2) ?
    C4 C3 C2 . . 123.1(2) ?
    C4 C3 H3 . . 118.5 ?
    C2 C3 H3 . . 118.5 ?
    C3 C4 C6 . . 117.5(2) ?
    C3 C4 C5 . . 120.9(2) ?
    C6 C4 C5 . . 121.5(3) ?
    C4 C5 H5A . . 109.5 ?
    C4 C5 H5B . . 109.5 ?
    H5A C5 H5B . . 109.5 ?
    C4 C5 H5C . . 109.5 ?
    H5A C5 H5C . . 109.5 ?
    H5B C5 H5C . . 109.5 ?
    C7 C6 C4 . . 121.0(3) ?
    C7 C6 H6 . . 119.5 ?
    C4 C6 H6 . . 119.5 ?
    C6 C7 C8 . . 120.5(2) ?
    C6 C7 H7 . . 119.7 ?
    C8 C7 H7 . . 119.7 ?
    C7 C8 C2 . . 120.0(2) ?
    C7 C8 N1 . . 121.4(2) ?
    C2 C8 N1 . . 118.6(2) ?
    N1 C9 N2 . . 123.4(3) ?
    N1 C9 H9 . . 118.3 ?
    N2 C9 H9 . . 118.3 ?
    N2 C10 H10A . . 109.5 ?
    N2 C10 H10B . . 109.5 ?
    H10A C10 H10B . . 109.5 ?
    N2 C10 H10C . . 109.5 ?
    H10A C10 H10C . . 109.5 ?
    H10B C10 H10C . . 109.5 ?
    N3 C11 N2 . . 122.6(2) ?
    N3 C11 H11 . . 118.7 ?
    N2 C11 H11 . . 118.7 ?
    C19 C12 C13 . . 118.7(2) ?
    C19 C12 N3 . . 122.5(2) ?
    C13 C12 N3 . . 118.6(2) ?
    C15 C13 C12 . . 119.0(3) ?
    C15 C13 C14 . . 120.6(2) ?
    C12 C13 C14 . . 120.4(2) ?
    C13 C14 H14A . . 109.5 ?
    C13 C14 H14B . . 109.5 ?
    H14A C14 H14B . . 109.5 ?
    C13 C14 H14C . . 109.5 ?
    H14A C14 H14C . . 109.5 ?
    H14B C14 H14C . . 109.5 ?
    C16 C15 C13 . . 122.6(3) ?
    C16 C15 H15 . . 118.7 ?
    C13 C15 H15 . . 118.7 ?
    C15 C16 C18 . . 118.0(3) ?
    C15 C16 C17 . . 121.4(3) ?
    C18 C16 C17 . . 120.6(3) ?
    C16 C17 H17A . . 109.5 ?
    C16 C17 H17B . . 109.5 ?
    H17A C17 H17B . . 109.5 ?
    C16 C17 H17C . . 109.5 ?
    H17A C17 H17C . . 109.5 ?
    H17B C17 H17C . . 109.5 ?
    C16 C18 C19 . . 120.7(3) ?
    C16 C18 H18 . . 119.6 ?
    C19 C18 H18 . . 119.6 ?
    C18 C19 C12 . . 121.0(3) ?
    C18 C19 H19 . . 119.5 ?
    C12 C19 H19 . . 119.5 ?
    C21 C20 H20A . . 109.5 ?
    C21 C20 H20B . . 109.5 ?
    H20A C20 H20B . . 109.5 ?
    C21 C20 H20C . . 109.5 ?
    H20A C20 H20C . . 109.5 ?
    H20B C20 H20C . . 109.5 ?
    C22 C21 C27 . . 118.2(3) ?
    C22 C21 C20 . . 120.6(2) ?
    C27 C21 C20 . . 121.1(3) ?
    C23 C22 C21 . . 123.3(3) ?
    C23 C22 H22 . . 118.3 ?
    C21 C22 H22 . . 118.3 ?
    C25 C23 C22 . . 117.4(3) ?
    C25 C23 C24 . . 121.1(3) ?
    C22 C23 C24 . . 121.5(3) ?
    C23 C24 H24A . . 109.5 ?
    C23 C24 H24B . . 109.5 ?
    H24A C24 H24B . . 109.5 ?
    C23 C24 H24C . . 109.5 ?
    H24A C24 H24C . . 109.5 ?
    H24B C24 H24C . . 109.5 ?
    C26 C25 C23 . . 120.6(3) ?
    C26 C25 H25 . . 119.7 ?
    C23 C25 H25 . . 119.7 ?
    C25 C26 C27 . . 121.6(3) ?
    C25 C26 H26 . . 119.2 ?
    C27 C26 H26 . . 119.2 ?
    C26 C27 C21 . . 118.8(2) ?
    C26 C27 N4 . . 122.2(2) ?
    C21 C27 N4 . . 118.9(2) ?
    N4 C28 N5 . . 123.4(3) ?
    N4 C28 H28 . . 118.3 ?
    N5 C28 H28 . . 118.3 ?
    N5 C29 H29A . . 109.5 ?
    N5 C29 H29B . . 109.5 ?
    H29A C29 H29B . . 109.5 ?
    N5 C29 H29C . . 109.5 ?
    H29A C29 H29C . . 109.5 ?
    H29B C29 H29C . . 109.5 ?
    N6 C30 N5 . . 123.6(3) ?
    N6 C30 H30 . . 118.2 ?
    N5 C30 H30 . . 118.2 ?
    C38 C31 C32 . . 118.8(3) ?
    C38 C31 N6 . . 123.3(2) ?
    C32 C31 N6 . . 117.9(2) ?
    C34 C32 C31 . . 118.7(3) ?
    C34 C32 C33 . . 121.9(3) ?
    C31 C32 C33 . . 119.4(2) ?
    C32 C33 H33A . . 109.5 ?
    C32 C33 H33B . . 109.5 ?
    H33A C33 H33B . . 109.5 ?
    C32 C33 H33C . . 109.5 ?
    H33A C33 H33C . . 109.5 ?
    H33B C33 H33C . . 109.5 ?
    C32 C34 C35 . . 122.5(3) ?
    C32 C34 H34 . . 118.7 ?
    C35 C34 H34 . . 118.7 ?
    C37 C35 C34 . . 118.4(3) ?
    C37 C35 C36 . . 120.9(3) ?
    C34 C35 C36 . . 120.7(3) ?
    C35 C36 H36A . . 109.5 ?
    C35 C36 H36B . . 109.5 ?
    H36A C36 H36B . . 109.5 ?
    C35 C36 H36C . . 109.5 ?
    H36A C36 H36C . . 109.5 ?
    H36B C36 H36C . . 109.5 ?
    C35 C37 C38 . . 120.8(3) ?
    C35 C37 H37 . . 119.6 ?
    C38 C37 H37 . . 119.6 ?
    C37 C38 C31 . . 120.7(3) ?
    C37 C38 H38 . . 119.7 ?
    C31 C38 H38 . . 119.7 ?
loop_
    _geom_torsion_atom_site_label_1
    _geom_torsion_atom_site_label_2
    _geom_torsion_atom_site_label_3
    _geom_torsion_atom_site_label_4
    _geom_torsion_site_symmetry_1
    _geom_torsion_site_symmetry_2
    _geom_torsion_site_symmetry_3
    _geom_torsion_site_symmetry_4
    _geom_torsion
    _geom_torsion_publ_flag
    C8 C2 C3 C4 . . . . -1.4(4) ?
    C1 C2 C3 C4 . . . . 178.2(2) ?
    C2 C3 C4 C6 . . . . -0.1(4) ?
    C2 C3 C4 C5 . . . . -178.6(2) ?
    C3 C4 C6 C7 . . . . 0.2(4) ?
    C5 C4 C6 C7 . . . . 178.7(2) ?
    C4 C6 C7 C8 . . . . 1.1(4) ?
    C6 C7 C8 C2 . . . . -2.7(4) ?
    C6 C7 C8 N1 . . . . 179.4(2) ?
    C3 C2 C8 C7 . . . . 2.7(4) ?
    C1 C2 C8 C7 . . . . -176.8(2) ?
    C3 C2 C8 N1 . . . . -179.3(2) ?
    C1 C2 C8 N1 . . . . 1.1(4) ?
    C9 N1 C8 C7 . . . . -46.5(3) ?
    C9 N1 C8 C2 . . . . 135.5(3) ?
    C8 N1 C9 N2 . . . . 177.4(2) ?
    C11 N2 C9 N1 . . . . 176.4(2) ?
    C10 N2 C9 N1 . . . . -4.4(4) ?
    C12 N3 C11 N2 . . . . -173.2(2) ?
    C9 N2 C11 N3 . . . . -178.5(2) ?
    C10 N2 C11 N3 . . . . 2.3(4) ?
    C11 N3 C12 C19 . . . . 35.7(4) ?
    C11 N3 C12 C13 . . . . -149.0(2) ?
    C19 C12 C13 C15 . . . . -1.5(4) ?
    N3 C12 C13 C15 . . . . -177.0(2) ?
    C19 C12 C13 C14 . . . . 179.0(2) ?
    N3 C12 C13 C14 . . . . 3.6(4) ?
    C12 C13 C15 C16 . . . . -0.1(4) ?
    C14 C13 C15 C16 . . . . 179.4(2) ?
    C13 C15 C16 C18 . . . . 1.2(4) ?
    C13 C15 C16 C17 . . . . -179.0(2) ?
    C15 C16 C18 C19 . . . . -0.6(4) ?
    C17 C16 C18 C19 . . . . 179.6(3) ?
    C16 C18 C19 C12 . . . . -1.0(4) ?
    C13 C12 C19 C18 . . . . 2.1(4) ?
    N3 C12 C19 C18 . . . . 177.3(2) ?
    C27 C21 C22 C23 . . . . 0.2(4) ?
    C20 C21 C22 C23 . . . . 178.3(3) ?
    C21 C22 C23 C25 . . . . 1.2(4) ?
    C21 C22 C23 C24 . . . . 179.6(3) ?
    C22 C23 C25 C26 . . . . -0.3(4) ?
    C24 C23 C25 C26 . . . . -178.7(3) ?
    C23 C25 C26 C27 . . . . -2.0(4) ?
    C25 C26 C27 C21 . . . . 3.4(4) ?
    C25 C26 C27 N4 . . . . 179.4(3) ?
    C22 C21 C27 C26 . . . . -2.5(4) ?
    C20 C21 C27 C26 . . . . 179.5(3) ?
    C22 C21 C27 N4 . . . . -178.6(2) ?
    C20 C21 C27 N4 . . . . 3.3(4) ?
    C28 N4 C27 C26 . . . . 37.4(4) ?
    C28 N4 C27 C21 . . . . -146.6(3) ?
    C27 N4 C28 N5 . . . . -174.0(2) ?
    C30 N5 C28 N4 . . . . 179.1(2) ?
    C29 N5 C28 N4 . . . . -1.8(4) ?
    C31 N6 C30 N5 . . . . -179.8(2) ?
    C28 N5 C30 N6 . . . . 178.2(2) ?
    C29 N5 C30 N6 . . . . -0.9(4) ?
    C30 N6 C31 C38 . . . . -44.3(4) ?
    C30 N6 C31 C32 . . . . 137.1(3) ?
    C38 C31 C32 C34 . . . . 2.6(4) ?
    N6 C31 C32 C34 . . . . -178.8(2) ?
    C38 C31 C32 C33 . . . . -177.2(2) ?
    N6 C31 C32 C33 . . . . 1.5(4) ?
    C31 C32 C34 C35 . . . . -1.6(4) ?
    C33 C32 C34 C35 . . . . 178.2(3) ?
    C32 C34 C35 C37 . . . . -0.4(4) ?
    C32 C34 C35 C36 . . . . -179.6(3) ?
    C34 C35 C37 C38 . . . . 1.3(4) ?
    C36 C35 C37 C38 . . . . -179.4(3) ?
    C35 C37 C38 C31 . . . . -0.3(4) ?
    C32 C31 C38 C37 . . . . -1.6(4) ?
    N6 C31 C38 C37 . . . . 179.8(2) ?
loop_
    _geom_hbond_atom_site_label_D
    _geom_hbond_atom_site_label_H
    _geom_hbond_atom_site_label_A
    _geom_hbond_site_symmetry_A
    _geom_hbond_distance_DH
    _geom_hbond_distance_HA
    _geom_hbond_distance_DA
    _geom_hbond_angle_DHA
    C29 H29C N3 2_546 0.98 2.49 3.334(4) 144
    C17 H17A Cg4 2_546 0.98 2.92 3.806(3) 151
    C24 H24A Cg1 2_556 0.98 2.85 3.828(3) 175
    C33 H33B Cg4 2_656 0.98 2.88 3.625(3) 134
_iucr_refine_instructions_details
;
TITL I in P2(1)/c
CELL 0.71073 11.9362 7.5110 37.5142 90.000 91.650 90.000
ZERR 8.00 0.0011 0.0007 0.0034 0.000 0.002 0.000
LATT 1
SYMM -x, y+1/2, -z+1/2
SFAC C  H  N
UNIT 152  184  24
SIZE 0.400 0.400 0.400
TEMP -100.0
OMIT 0 5 2
L.S. 4
ACTA
BOND $H
FMAP 2
PLAN 10
CONF
EQIV $1  -x, -0.5+y, 1.5-z
HTAB C29 N3_$1
WGHT    0.090700
FVAR       0.07940
N1    3    0.225030    0.866650    0.540287    11.00000    0.02760    0.03543 =
         0.03267    0.00003    0.00615   -0.00256
N2    3    0.073337    0.846896    0.577769    11.00000    0.02566    0.03924 =
         0.02608    0.00115    0.00392    0.00158
N3    3   -0.064615    0.804607    0.619023    11.00000    0.02998    0.03499 =
         0.03002    0.00229    0.00664   -0.00060
N4    3    0.022034    0.754050    0.888362    11.00000    0.03666    0.03772 =
         0.03040    0.00064    0.00255   -0.00144
N5    3    0.167673    0.717913    0.849017    11.00000    0.02754    0.03848 =
         0.03436    0.00608   -0.00087    0.00119
N6    3    0.300819    0.697058    0.805121    11.00000    0.02979    0.03643 =
         0.03661    0.00309    0.00255   -0.00117
C1    1    0.314463    0.688203    0.480384    11.00000    0.04159    0.04660 =
         0.02997   -0.00333    0.00439   -0.00294
AFIX 137
H1A   2    0.280806    0.784561    0.466088    11.00000   -1.50000
H1B   2    0.255074    0.617475    0.491026    11.00000   -1.50000
H1C   2    0.359137    0.611816    0.465088    11.00000   -1.50000
AFIX   0
C2    1    0.388702    0.766102    0.509467    11.00000    0.03159    0.03239 =
         0.02796    0.00425    0.00483   -0.00103
C3    1    0.505232    0.753356    0.508196    11.00000    0.03790    0.03522 =
         0.03066    0.00283    0.00887    0.00132
AFIX  43
H3    2    0.536749    0.691094    0.488852    11.00000   -1.20000
AFIX   0
C4    1    0.577035    0.827253    0.533821    11.00000    0.02900    0.03129 =
         0.03759    0.00689    0.00331   -0.00136
C5    1    0.702705    0.813141    0.530715    11.00000    0.03032    0.04468 =
         0.05721    0.00337    0.00343    0.00095
AFIX 137
H5A   2    0.723100    0.837932    0.506088    11.00000   -1.50000
H5B   2    0.727079    0.692671    0.537307    11.00000   -1.50000
H5C   2    0.739411    0.899670    0.546736    11.00000   -1.50000
AFIX   0
C6    1    0.529216    0.917807    0.561833    11.00000    0.03579    0.03476 =
         0.03422    0.00326    0.00058   -0.00475
AFIX  43
H6    2    0.576250    0.970334    0.579783    11.00000   -1.20000
AFIX   0
C7    1    0.414014    0.932701    0.563999    11.00000    0.03532    0.03615 =
         0.02535    0.00024    0.00616   -0.00218
AFIX  43
H7    2    0.382900    0.997037    0.583142    11.00000   -1.20000
AFIX   0
C8    1    0.343489    0.854247    0.538379    11.00000    0.02724    0.03118 =
         0.02827    0.00350    0.00515   -0.00019
C9    1    0.185263    0.834512    0.570730    11.00000    0.02511    0.03347 =
         0.03279   -0.00102    0.00333    0.00065
AFIX  43
H9    2    0.235646    0.800177    0.589557    11.00000   -1.20000
AFIX   0
C10   1   -0.006252    0.911469    0.550319    11.00000    0.03110    0.04938 =
         0.03255    0.00490   -0.00015    0.00640
AFIX 137
H10A  2   -0.050965    0.811509    0.540984    11.00000   -1.50000
H10B  2    0.034837    0.965987    0.530883    11.00000   -1.50000
H10C  2   -0.055925    1.000151    0.560707    11.00000   -1.50000
AFIX   0
C11   1    0.038179    0.800290    0.610734    11.00000    0.02901    0.03828 =
         0.02808    0.00042    0.00371    0.00255
AFIX  43
H11   2    0.092401    0.763133    0.628217    11.00000   -1.20000
AFIX   0
C12   1   -0.091020    0.772402    0.655028    11.00000    0.02371    0.03129 =
         0.03170    0.00464    0.00393    0.00399
C13   1   -0.193840    0.691355    0.662293    11.00000    0.02653    0.02973 =
         0.03987    0.00379    0.00379    0.00414
C14   1   -0.270988    0.630468    0.632287    11.00000    0.03503    0.04218 =
         0.04780    0.00686    0.00090   -0.00708
AFIX 137
H14A  2   -0.329704    0.554314    0.641809    11.00000   -1.50000
H14B  2   -0.228099    0.563103    0.614947    11.00000   -1.50000
H14C  2   -0.305400    0.734337    0.620563    11.00000   -1.50000
AFIX   0
C15   1   -0.222780    0.666950    0.697661    11.00000    0.03100    0.03269 =
         0.04285    0.00684    0.00947    0.00013
AFIX  43
H15   2   -0.292496    0.612234    0.702466    11.00000   -1.20000
AFIX   0
C16   1   -0.153982    0.719264    0.726076    11.00000    0.04161    0.03392 =
         0.03663    0.00653    0.01059    0.00853
C17   1   -0.187118    0.688197    0.764426    11.00000    0.05962    0.05264 =
         0.03773    0.00802    0.01650    0.00533
AFIX 137
H17A  2   -0.252910    0.610220    0.764740    11.00000   -1.50000
H17B  2   -0.205044    0.802435    0.775522    11.00000   -1.50000
H17C  2   -0.124751    0.631921    0.777726    11.00000   -1.50000
AFIX   0
C18   1   -0.053356    0.801985    0.718614    11.00000    0.03789    0.04698 =
         0.03300   -0.00205    0.00173    0.00500
AFIX  43
H18   2   -0.004968    0.840214    0.737655    11.00000   -1.20000
AFIX   0
C19   1   -0.022595    0.829515    0.683568    11.00000    0.02652    0.04613 =
         0.03743    0.00165    0.00607    0.00011
AFIX  43
H19   2    0.046046    0.888095    0.678988    11.00000   -1.20000
AFIX   0
C20   1   -0.041354    0.916206    0.953721    11.00000    0.05911    0.04980 =
         0.03841   -0.00958   -0.00758    0.00763
AFIX 137
H20A  2   -0.077415    0.987239    0.972062    11.00000   -1.50000
H20B  2    0.020408    0.984347    0.943778    11.00000   -1.50000
H20C  2   -0.012073    0.805847    0.964357    11.00000   -1.50000
AFIX   0
C21   1   -0.125829    0.871932    0.924478    11.00000    0.03996    0.03243 =
         0.02501   -0.00057   -0.00102   -0.00040
C22   1   -0.238608    0.909771    0.928380    11.00000    0.04635    0.03218 =
         0.03184   -0.00113    0.00660    0.00139
AFIX  43
H22   2   -0.261240    0.961153    0.950164    11.00000   -1.20000
AFIX   0
C23   1   -0.319864    0.876413    0.902116    11.00000    0.03701    0.03279 =
         0.03401    0.00684    0.00373    0.00016
C24   1   -0.441658    0.918579    0.907646    11.00000    0.04317    0.04722 =
         0.04891    0.00448    0.00923    0.00195
AFIX 137
H24A  2   -0.447559    1.030860    0.920765    11.00000   -1.50000
H24B  2   -0.475694    0.822575    0.921327    11.00000   -1.50000
H24C  2   -0.480869    0.929702    0.884441    11.00000   -1.50000
AFIX   0
C25   1   -0.285580    0.798757    0.870981    11.00000    0.03476    0.05335 =
         0.03042    0.00057   -0.00014   -0.00367
AFIX  43
H25   2   -0.339097    0.773411    0.852440    11.00000   -1.20000
AFIX   0
C26   1   -0.174394    0.757554    0.866503    11.00000    0.03633    0.05369 =
         0.02595   -0.00520    0.00555   -0.00078
AFIX  43
H26   2   -0.152957    0.700650    0.845135    11.00000   -1.20000
AFIX   0
C27   1   -0.092845    0.797183    0.892472    11.00000    0.03214    0.03276 =
         0.03188    0.00450    0.00219    0.00144
C28   1    0.060936    0.770016    0.857513    11.00000    0.02932    0.03481 =
         0.03853    0.00282   -0.00287    0.00047
AFIX  43
H28   2    0.014189    0.820522    0.839253    11.00000   -1.20000
AFIX   0
C29   1    0.243452    0.644417    0.876684    11.00000    0.03169    0.04503 =
         0.04259    0.01012   -0.00344    0.00122
AFIX 137
H29A  2    0.263569    0.737787    0.893957    11.00000   -1.50000
H29B  2    0.311434    0.599652    0.865705    11.00000   -1.50000
H29C  2    0.206045    0.546646    0.888899    11.00000   -1.50000
AFIX   0
C30   1    0.203080    0.737547    0.814833    11.00000    0.03229    0.03230 =
         0.03220    0.00219   -0.00191   -0.00470
AFIX  43
H30   2    0.151622    0.784053    0.797428    11.00000   -1.20000
AFIX   0
C31   1    0.325237    0.725516    0.768901    11.00000    0.02732    0.02945 =
         0.03640   -0.00002   -0.00094    0.00396
C32   1    0.429609    0.800907    0.761160    11.00000    0.03126    0.02837 =
         0.03847   -0.00264    0.00120    0.00419
C33   1    0.511325    0.843699    0.791181    11.00000    0.03275    0.04879 =
         0.04892   -0.00270   -0.00132   -0.00607
AFIX 137
H33A  2    0.476970    0.927980    0.807549    11.00000   -1.50000
H33B  2    0.578992    0.896831    0.781501    11.00000   -1.50000
H33C  2    0.531284    0.734183    0.804066    11.00000   -1.50000
AFIX   0
C34   1    0.454137    0.832932    0.725867    11.00000    0.03999    0.03311 =
         0.04695    0.00367    0.01094    0.00339
AFIX  43
H34   2    0.523835    0.886671    0.720663    11.00000   -1.20000
AFIX   0
C35   1    0.380940    0.789614    0.697858    11.00000    0.05419    0.03898 =
         0.03387   -0.00064    0.00675    0.01281
C36   1    0.411749    0.826071    0.659629    11.00000    0.09020    0.06582 =
         0.03821    0.00507    0.01310    0.01812
AFIX 137
H36A  2    0.397358    0.719454    0.645151    11.00000   -1.50000
H36B  2    0.491366    0.857247    0.658849    11.00000   -1.50000
H36C  2    0.366443    0.925085    0.650170    11.00000   -1.50000
AFIX   0
C37   1    0.280379    0.710860    0.705601    11.00000    0.04269    0.04518 =
         0.03755   -0.00543   -0.00918    0.01406
AFIX  43
H37   2    0.229804    0.677884    0.686726    11.00000   -1.20000
AFIX   0
C38   1    0.251987    0.679053    0.740653    11.00000    0.02808    0.04243 =
         0.04459   -0.00465   -0.00114    0.00298
AFIX  43
H38   2    0.182057    0.625152    0.745506    11.00000   -1.20000
HKLF 4 1 1 0 0 0 1 0 0 0 1
REM  amitraz in P2(1)/c
REM R1 =  0.0624 for   3615 Fo > 4sig(Fo)  and  0.1337 for all   6593 data
REM    407 parameters refined using      0 restraints
END
;
