# Supplementary material for: Amitraz
Source: Acta Crystallogr Sect E Struct Rep Online. 2013 Jul 24;69(Pt 8):o1300. doi: 10.1107/S1600536813019764 (PMC3793791; doi:10.1107/S1600536813019764)
Supplement: Supplementary file 2 [file e-69-o1300-Isup2.hkl]

# 
# h,k,l, Fc-squared, Fo-squared, sigma(Fo-squared) and status flag 
# 
data_I
_shelx_title ' amitraz in P2(1)/c' 
_shelx_refln_list_code          4 
_shelx_F_calc_maximum      407.49 
_exptl_crystal_F_000      1264.00 
_reflns_d_resolution_high  0.8107 
 
loop_ 
 _symmetry_equiv_pos_as_xyz 
 'x, y, z' 
 '-x, y+1/2, -z+1/2' 
 '-x, -y, -z' 
 'x, -y-1/2, z-1/2' 
 
_cell_length_a    11.9362 
_cell_length_b     7.5110 
_cell_length_c    37.5142 
_cell_angle_alpha  90.000 
_cell_angle_beta   91.650 
_cell_angle_gamma  90.000 
 
_shelx_F_squared_multiplier     1.000 
 
loop_ 
 _refln_index_h 
 _refln_index_k 
 _refln_index_l 
 _refln_F_squared_calc 
 _refln_F_squared_meas 
 _refln_F_squared_sigma 
 _refln_observed_status 
   1   0   0     1450.88        0.00      1.59 o 
   2   0   0      407.93      345.82     14.28 o 
   3   0   0      855.98      696.39     25.38 o 
   4   0   0    15932.33    15399.89    239.53 o 
   5   0   0      187.18      171.32     19.04 o 
   6   0   0      177.34      195.12     22.21 o 
   7   0   0        4.75        6.35     14.28 o 
   8   0   0     2959.93     3004.47     84.07 o 
  10   0   0      137.93       85.66     30.14 o 
  11   0   0       61.47       84.07     28.55 o 
  12   0   0      183.17      134.84     34.90 o 
   1   1   0     1982.13     1852.31     17.98 o 
   2   1   0    19117.90    18459.95    151.80 o 
   3   1   0      152.11      156.74      9.56 o 
   4   1   0        0.76       15.23      8.36 o 
   5   1   0       53.62       57.67     10.26 o 
   6   1   0     2235.10     2534.09     49.18 o 
   7   1   0       43.71       22.79     12.19 o 
   8   1   0      111.74       77.85     15.23 o 
   9   1   0        6.71        1.95     14.07 o 
  10   1   0      197.84      241.61     23.94 o 
  11   1   0      122.42      102.72     19.16 o 
  12   1   0       37.79       67.40     22.97 o 
  13   1   0        2.66       14.28     33.31 o 
   0   2   0   166050.03   157621.19   1342.77 o 
   1   2   0     4165.55     4052.47     34.54 o 
   2   2   0     2166.80     1930.77     26.10 o 
   3   2   0       35.87       32.94      7.25 o 
   4   2   0       23.88       12.02      6.74 o 
   5   2   0      130.71      148.73     11.15 o 
   6   2   0      282.61      328.11     15.95 o 
   7   2   0      100.06      130.54     12.78 o 
   8   2   0     1788.05     1708.85     37.52 o 
   9   2   0     1340.61     1291.62     35.24 o 
  10   2   0      298.03      308.71     20.80 o 
  11   2   0        7.01        0.00     19.82 o 
  12   2   0       11.51       50.23     24.77 o 
  13   2   0        0.00        4.59     26.85 o 
  14   2   0        1.02       61.61     33.54 o 
   1   3   0     2338.07     2207.97     26.21 o 
   2   3   0     2980.28     3074.81     35.08 o 
   3   3   0        0.43        4.76      8.17 o 
   4   3   0      235.69      239.57     27.26 o 
   5   3   0      620.69      548.91     20.15 o 
   6   3   0        4.62        8.20      9.57 o 
   7   3   0      406.48      445.32     20.52 o 
   8   3   0      331.42      276.57     21.94 o 
   9   3   0      454.43      414.74     26.35 o 
  10   3   0      214.85      203.52     40.45 o 
  11   3   0      184.33      204.66     34.09 o 
  12   3   0        1.89        0.00     24.00 o 
  13   3   0        0.58        0.20     29.63 o 
   0   4   0       11.40        6.55     11.57 o 
   1   4   0      670.90      511.96     16.60 o 
   2   4   0      448.24      377.93     15.90 o 
   3   4   0        9.48        0.00     10.65 o 
   4   4   0     1290.69     1181.45     38.92 o 
   5   4   0       18.26        0.00     13.38 o 
   6   4   0      406.51      411.32     25.16 o 
   7   4   0        0.20        0.00     17.87 o 
   8   4   0      217.61      229.10     32.01 o 
   9   4   0     1027.05     1108.91     80.90 o 
  10   4   0      234.81      259.45     37.35 o 
  11   4   0       50.23       74.35     29.63 o 
  12   4   0        1.88        0.00     48.38 o 
  13   4   0        0.00        0.00     32.52 o 
   1   5   0        4.76        0.00      9.78 o 
   2   5   0      145.04      155.71     15.73 o 
   3   5   0       26.27       12.60     16.19 o 
   4   5   0       94.33      125.83     34.52 o 
   5   5   0       45.56       21.09     16.99 o 
   6   5   0       88.04       84.42     28.34 o 
   7   5   0       14.56        0.65     30.14 o 
   8   5   0      604.34      524.07     78.52 o 
   9   5   0       44.90       18.86     30.93 o 
  10   5   0      136.38       97.58     70.59 o 
  11   5   0      379.67      423.74     48.38 o 
  12   5   0        0.19       21.16     56.31 o 
   0   6   0      106.83      106.39     19.27 o 
   1   6   0        9.70       14.11     15.40 o 
   2   6   0      411.48      454.88     27.21 o 
   3   6   0        3.07        0.00     17.08 o 
   4   6   0       34.19       42.83     19.33 o 
   5   6   0       12.64        6.47     18.06 o 
   6   6   0      185.42      172.51     34.04 o 
   7   6   0        4.53       14.02     23.97 o 
   8   6   0      161.88      200.30     74.56 o 
   9   6   0        9.97        0.00     30.14 o 
  10   6   0        7.69        0.00     46.00 o 
  11   6   0        0.53       33.50     33.42 o 
   1   7   0        8.29        0.00     19.23 o 
   2   7   0       78.13       67.44     21.26 o 
   3   7   0        0.08        5.03     17.48 o 
   4   7   0        4.09       27.31     39.66 o 
   5   7   0        0.26        4.33     27.76 o 
   6   7   0      519.59      435.86     46.33 o 
   7   7   0       10.94        9.52     49.18 o 
   8   7   0        0.02        1.52     33.24 o 
   9   7   0       57.32       55.07     34.67 o 
   0   8   0      287.23      316.99     50.76 o 
   1   8   0       20.17        0.00     19.58 o 
   2   8   0       32.17        3.86     21.23 o 
   3   8   0        8.39       74.21     32.86 o 
   4   8   0       24.63       25.43     32.52 o 
   5   8   0       41.76       33.93     32.33 o 
   6   8   0      122.38       85.05     36.43 o 
   7   8   0      112.49      141.01     41.41 o 
   1   9   0       69.83      111.54     35.51 o 
   2   9   0       98.84      112.56     83.28 o 
   3   9   0        2.92       40.13     34.84 o 
 -13   1   1        3.29        4.76     31.73 o 
 -12   1   1      157.88      132.13     20.02 o 
 -11   1   1        0.08        0.63     16.38 o 
 -10   1   1       19.65       42.63     34.90 o 
  -9   1   1      145.64      121.64     23.79 o 
  -8   1   1       20.68        0.00     12.57 o 
  -7   1   1      214.86      182.19     20.62 o 
  -6   1   1      253.72      238.65     18.97 o 
  -5   1   1      442.09      519.52     22.10 o 
  -4   1   1     1396.94     1570.45     32.96 o 
  -3   1   1      255.53      250.69     24.59 o 
  -2   1   1     1037.19      980.43     14.36 o 
  -1   1   1      257.68      254.21      6.69 o 
   0   1   1     2197.23     1934.15     24.50 o 
   1   1   1        2.03        0.00      3.55 o 
   2   1   1     1988.70     1808.30     22.75 o 
   3   1   1        2.98       10.39     11.05 o 
   4   1   1      998.80     1055.30     20.76 o 
   5   1   1     2891.32     3385.39     54.19 o 
   6   1   1      471.38      557.14     23.63 o 
   7   1   1        3.43        0.00     11.05 o 
   8   1   1       20.54       12.18     13.72 o 
   9   1   1       62.76       64.62     17.36 o 
  10   1   1       89.64      101.96     16.77 o 
  11   1   1       12.17       16.26     22.10 o 
  12   1   1       21.04        0.00     22.35 o 
  13   1   1      109.03      100.86     30.83 o 
 -14   2   1       39.52        6.32     30.04 o 
 -13   2   1        1.40        0.00     26.85 o 
 -12   2   1        1.06        7.02     36.49 o 
 -11   2   1       11.20        5.04     21.85 o 
 -10   2   1       73.82       57.78     14.79 o 
  -9   2   1        8.62        8.67     11.68 o 
  -8   2   1        3.11       18.41     11.26 o 
  -7   2   1       27.59       27.61     11.91 o 
  -6   2   1      817.31     1017.31     23.68 o 
  -5   2   1      377.43      435.32     15.93 o 
  -4   2   1        1.26        0.74      7.10 o 
  -3   2   1     1363.03     1434.03     22.05 o 
  -2   2   1    24167.16    23273.38    210.73 o 
  -1   2   1    22193.59    21149.36    140.94 o 
   0   2   1     9618.27     9268.53     65.38 o 
   1   2   1    11622.63    11477.86     78.93 o 
   2   2   1    40797.29    39045.42    435.49 o 
   3   2   1       70.97       84.70      8.03 o 
   4   2   1      654.67      714.14     17.09 o 
   5   2   1       46.16       18.65      8.09 o 
   6   2   1      293.69      302.17     16.56 o 
   7   2   1      288.17      356.21     19.14 o 
   8   2   1      730.35      783.64     27.55 o 
   9   2   1       31.46       50.82     14.39 o 
  10   2   1       39.48       11.88     23.74 o 
  11   2   1      182.54      195.12     39.66 o 
  12   2   1        0.78        0.00     23.63 o 
  13   2   1        0.05       23.60     27.44 o 
  14   2   1        1.17       32.55     30.04 o 
 -13   3   1       74.12       31.50     30.46 o 
 -12   3   1      132.43       97.68     31.95 o 
 -11   3   1       10.80       16.28     26.12 o 
 -10   3   1       57.54       72.87     26.30 o 
  -9   3   1      155.91      123.70     20.94 o 
  -8   3   1      529.94      535.77     27.33 o 
  -7   3   1      123.49      109.36     13.84 o 
  -6   3   1       68.08      103.89     12.46 o 
  -5   3   1      329.76      404.90     17.74 o 
  -4   3   1     4634.38     4721.78     78.95 o 
  -3   3   1      975.85     1095.09     23.87 o 
  -2   3   1      160.13      125.01      9.03 o 
  -1   3   1       42.10       43.96      7.53 o 
   0   3   1     3733.71     3577.78     35.22 o 
   1   3   1      559.46      537.80     14.45 o 
   2   3   1      298.83      333.31     15.17 o 
   3   3   1      201.25      227.85     13.73 o 
   4   3   1     5494.23     5369.80     63.61 o 
   5   3   1     1207.22     1405.08     27.51 o 
   6   3   1     1338.62     1395.97     28.80 o 
   7   3   1      357.25      392.74     20.28 o 
   8   3   1       43.87       57.14     13.62 o 
   9   3   1        4.62        0.00     22.01 o 
  10   3   1       91.97       70.32     27.05 o 
  11   3   1        0.88        3.17     22.82 o 
  12   3   1        1.76        0.00     34.11 o 
  13   3   1      176.22      184.80     57.11 o 
 -13   4   1       70.39       96.74     49.18 o 
 -12   4   1       53.52       51.84     33.44 o 
 -11   4   1       91.53       95.24     30.10 o 
 -10   4   1      209.57      240.91     36.21 o 
  -9   4   1      207.37      230.45     33.44 o 
  -8   4   1       46.28       38.22     17.23 o 
  -7   4   1      180.31      220.08     21.53 o 
  -6   4   1      683.76      681.34     30.23 o 
  -5   4   1       82.44      104.88     16.78 o 
  -4   4   1        0.00        9.52     11.69 o 
  -3   4   1     1613.51     1732.22     32.98 o 
  -2   4   1     4604.16     4781.92     46.59 o 
  -1   4   1        0.01        6.43      9.10 o 
   0   4   1       53.46       52.22      8.98 o 
   1   4   1      430.21      481.24     17.94 o 
   2   4   1    10955.84    11309.82     95.60 o 
   3   4   1      226.20      212.88     15.69 o 
   4   4   1     1175.00     1190.52     29.43 o 
   5   4   1      751.57      784.35     27.70 o 
   6   4   1      180.49      187.11     19.47 o 
   7   4   1       50.90       84.70     17.35 o 
   8   4   1      430.97      386.56     84.87 o 
   9   4   1        4.77        2.40     22.57 o 
  10   4   1      398.67      401.92     40.38 o 
  11   4   1       97.49       31.82     49.97 o 
  12   4   1        1.85       45.95     63.45 o 
  13   4   1        5.40       52.32     42.04 o 
 -12   5   1        4.86       50.31     63.45 o 
 -11   5   1       59.90      107.92     34.83 o 
 -10   5   1        2.09       37.67     26.97 o 
  -9   5   1       30.54       27.50     29.30 o 
  -8   5   1      146.80      159.53     56.31 o 
  -7   5   1       60.21       18.06     40.45 o 
  -6   5   1       24.13       18.55     16.19 o 
  -5   5   1       33.06       41.24     17.13 o 
  -4   5   1     3183.32     3293.03     61.03 o 
  -3   5   1      669.12      740.58     32.43 o 
  -2   5   1       10.71       13.89     10.60 o 
  -1   5   1       16.00        6.01     10.58 o 
   0   5   1      688.19      640.72     20.57 o 
   1   5   1      178.89      178.92     13.81 o 
   2   5   1       45.02       37.48     19.73 o 
   3   5   1      142.34      176.89     20.16 o 
   4   5   1     1369.43     1333.78     39.46 o 
   5   5   1      108.42      103.69     18.96 o 
   6   5   1      529.24      551.33     29.74 o 
   7   5   1       16.85       35.20     27.13 o 
   8   5   1       16.78       36.36     25.46 o 
   9   5   1      299.74      408.31     73.76 o 
  10   5   1      311.27      353.78     44.31 o 
  11   5   1       62.96       58.54     32.42 o 
  12   5   1       20.28       46.67     35.50 o 
 -11   6   1       34.50        0.00     34.08 o 
 -10   6   1        2.48        0.00     38.86 o 
  -9   6   1       14.31       52.08     40.45 o 
  -8   6   1       88.95      116.31     33.44 o 
  -7   6   1       30.79        0.00     62.66 o 
  -6   6   1     1339.44     1176.31    122.94 o 
  -5   6   1      107.58      133.97     30.83 o 
  -4   6   1      238.95      260.11     26.77 o 
  -3   6   1      102.70       80.64     20.17 o 
  -2   6   1     1195.45     1236.02     46.02 o 
  -1   6   1      352.48      363.01     21.85 o 
   0   6   1        1.27       13.17     13.85 o 
   1   6   1       61.12       71.74     18.22 o 
   2   6   1      885.40      926.09     33.57 o 
   3   6   1      449.42      381.18     27.78 o 
   4   6   1      379.60      393.26     28.84 o 
   5   6   1       25.49       73.54     28.97 o 
   6   6   1      592.22      594.09     50.15 o 
   7   6   1       23.86       51.81     29.93 o 
   8   6   1      204.48      152.28     35.21 o 
   9   6   1       30.39       38.71     31.68 o 
  10   6   1      114.73      129.13     36.96 o 
  11   6   1      100.44      121.24     38.07 o 
  -9   7   1        1.78        7.72     45.21 o 
  -8   7   1      191.71      133.00     46.80 o 
  -7   7   1       24.56        0.00     31.82 o 
  -6   7   1      217.61      267.99     57.11 o 
  -5   7   1      115.42       90.44     31.07 o 
  -4   7   1      389.57      383.99     31.20 o 
  -3   7   1       78.03       85.77     22.08 o 
  -2   7   1       48.56       44.47     18.65 o 
  -1   7   1      365.29      330.36     25.90 o 
   0   7   1        6.71       30.78     17.55 o 
   1   7   1       64.55       70.64     18.21 o 
   2   7   1      164.48      140.20     22.29 o 
   3   7   1       61.47       89.74     21.88 o 
   4   7   1       67.17      109.48     30.40 o 
   5   7   1       41.12       52.66     41.24 o 
   6   7   1        1.65        0.00     56.31 o 
   7   7   1      159.17      161.01     54.73 o 
   8   7   1        7.97       16.04     30.75 o 
   9   7   1      236.27      270.82     46.06 o 
  -7   8   1       17.21       31.62     43.62 o 
  -6   8   1      356.59      434.86     51.16 o 
  -5   8   1       21.71        9.80     46.00 o 
  -4   8   1       58.09       36.60     50.76 o 
  -3   8   1       27.11        2.05     42.83 o 
  -2   8   1      102.38      109.30     25.09 o 
  -1   8   1       26.97        0.00     19.10 o 
   0   8   1        0.25       19.92     19.55 o 
   1   8   1       32.01       38.32     20.01 o 
   2   8   1        0.02       45.44     28.23 o 
   3   8   1       46.88       28.64     30.49 o 
   4   8   1       14.88       50.76     48.38 o 
   5   8   1        0.43        0.00     32.17 o 
   6   8   1      334.10      298.27     45.40 o 
   7   8   1      109.13       87.56     49.18 o 
  -3   9   1        0.96        7.30     35.51 o 
  -2   9   1        2.50        0.00     32.65 o 
  -1   9   1       98.08       76.55     29.52 o 
   0   9   1       76.72       86.19     31.75 o 
   1   9   1       84.56      147.05     38.72 o 
   2   9   1        0.35        0.00     31.63 o 
   3   9   1       10.96       58.39     49.18 o 
 -13   0   2        6.63       22.21     30.14 o 
 -12   0   2       72.64       58.69     33.31 o 
 -11   0   2      203.31      177.67     36.49 o 
 -10   0   2      157.84       98.35     26.97 o 
  -9   0   2       78.69      118.97     26.97 o 
  -8   0   2       55.93       36.49     20.62 o 
  -7   0   2     1275.55     1518.10     55.52 o 
  -6   0   2     1079.51     1254.77     46.00 o 
  -5   0   2     1637.79     1722.73     50.76 o 
  -4   0   2     1805.09     1848.05     47.59 o 
  -3   0   2    20035.70    18553.48    282.36 o 
  -2   0   2       28.14       39.66      7.93 o 
  -1   0   2       48.20        0.00      2.24 o 
   0   0   2       84.63        0.00      1.59 o 
   1   0   2      816.68      290.29      7.93 o 
   2   0   2    18853.43    17411.33    255.40 o 
   3   0   2       69.05      101.52     12.69 o 
   4   0   2     1444.10     1646.59     42.83 o 
   5   0   2      335.58      358.51     23.79 o 
   6   0   2       32.17       47.59     14.28 o 
   8   0   2      624.59      701.15     46.00 o 
   9   0   2      220.62      250.64     33.31 o 
  10   0   2       51.71       63.45     26.97 o 
  11   0   2       72.13       96.76     31.73 o 
  14   0   2       40.53      164.98     49.18 o 
 -14   1   2       54.26       30.14     39.66 o 
 -13   1   2      102.84       85.66     36.49 o 
 -12   1   2        0.85        0.00     19.07 o 
 -11   1   2        0.30        0.00     16.38 o 
 -10   1   2       41.68        7.93     33.31 o 
  -9   1   2      148.70      145.49     20.19 o 
  -8   1   2      103.43      125.60     18.68 o 
  -7   1   2     1032.14     1215.80     53.93 o 
  -6   1   2    14287.59    15857.24    186.16 o 
  -5   1   2     3921.85     4592.37     93.59 o 
  -4   1   2        2.35        5.55      7.85 o 
  -3   1   2     1078.56      890.51     20.20 o 
  -2   1   2     1651.77     1737.20     22.90 o 
  -1   1   2      132.28      133.28      5.83 o 
   0   1   2      328.92      315.93      7.73 o 
   1   1   2      601.72      566.83      9.94 o 
   2   1   2    24658.04    22719.77    196.56 o 
   3   1   2      723.58      717.34     16.32 o 
   4   1   2      133.47      105.68      9.58 o 
   5   1   2      122.95      159.08     13.57 o 
   6   1   2      313.86      402.94     17.71 o 
   7   1   2      564.91      533.07     21.24 o 
   8   1   2      197.09      186.43     16.77 o 
   9   1   2        0.64        0.00     12.56 o 
  10   1   2       22.47        8.59     14.62 o 
  11   1   2       46.00       34.65     21.68 o 
  12   1   2      108.43      126.90     28.59 o 
  13   1   2        0.71       31.73     42.83 o 
 -14   2   2        5.43       69.80     41.24 o 
 -13   2   2        5.12        0.10     40.45 o 
 -12   2   2       23.63       31.19     26.20 o 
 -11   2   2        6.53        0.00     15.20 o 
 -10   2   2        4.30        0.00     14.56 o 
  -9   2   2       15.74       32.48     12.52 o 
  -8   2   2      134.63      133.57     14.59 o 
  -7   2   2      940.25     1281.27     27.68 o 
  -6   2   2      334.42      374.06     16.51 o 
  -5   2   2     2950.54     2953.36     37.58 o 
  -4   2   2      826.92      796.34     17.97 o 
  -3   2   2       10.46        7.90      5.56 o 
  -2   2   2      264.42      282.65     10.98 o 
  -1   2   2     4633.65     4462.34     37.11 o 
   0   2   2    19525.17    18472.80    120.22 o 
   1   2   2        0.34        9.24      7.40 o 
   2   2   2     3326.07     3250.15     36.00 o 
   3   2   2      926.52      889.85     18.00 o 
   4   2   2        6.46        7.09      6.51 o 
   5   2   2        4.29        0.00      7.09 o 
   6   2   2      448.93      574.83     21.24 o 
   7   2   2       62.41       57.90     11.67 o 
   8   2   2      497.74      546.38     40.17 o 
   9   2   2      204.88      189.68     26.76 o 
  10   2   2      579.82      613.77     38.69 o 
  11   2   2      125.47       98.35     34.90 o 
  12   2   2       24.55       96.76     36.49 o 
  13   2   2        6.37        7.09     25.92 o 
  14   2   2        8.71       28.55     30.47 o 
 -13   3   2       13.54        3.88     28.76 o 
 -12   3   2       19.24       26.35     27.80 o 
 -11   3   2      226.07      251.22     34.26 o 
 -10   3   2       17.00       49.92     24.33 o 
  -9   3   2      108.61      131.52     18.83 o 
  -8   3   2        2.13        4.61     14.33 o 
  -7   3   2      316.57      302.98     22.12 o 
  -6   3   2     1056.90     1153.42     26.42 o 
  -5   3   2      463.17      430.64     18.18 o 
  -4   3   2      134.72      125.92     11.91 o 
  -3   3   2      334.29      372.73     15.05 o 
  -2   3   2     1261.53     1403.05     20.50 o 
  -1   3   2       13.57        9.39      6.61 o 
   0   3   2      855.31      851.32     16.82 o 
   1   3   2     1183.79     1094.03     20.99 o 
   2   3   2     1969.58     1883.38     29.75 o 
   3   3   2      716.52      753.33     20.00 o 
   4   3   2      362.66      359.14     18.55 o 
   5   3   2      234.59      238.91     14.26 o 
   6   3   2      327.67      335.06     18.00 o 
   7   3   2       42.48       57.15     12.77 o 
   8   3   2      180.15      167.99     16.51 o 
   9   3   2      671.04      738.72     62.66 o 
  10   3   2      152.27      176.57     30.46 o 
  11   3   2       44.10       11.10     26.64 o 
  12   3   2       62.11       80.46     31.60 o 
  13   3   2        9.77        0.00     44.42 o 
 -13   4   2        0.04        0.00     33.91 o 
 -12   4   2       16.19       84.25     72.18 o 
 -11   4   2       21.59        0.00     71.38 o 
 -10   4   2        0.83        0.00     26.98 o 
  -9   4   2       10.93       22.21     26.40 o 
  -8   4   2      980.20      943.05     35.38 o 
  -7   4   2      411.78      479.92     28.72 o 
  -6   4   2      139.51      134.78     23.17 o 
  -5   4   2       10.26       31.98     14.92 o 
  -4   4   2       61.17       38.59     15.11 o 
  -3   4   2     1678.00     1582.32     27.71 o 
  -2   4   2       94.61       85.09     10.10 o 
  -1   4   2     2541.09     2806.34     35.59 o 
   0   4   2     2237.56     2441.30     30.85 o 
   1   4   2        0.01        0.00      8.99 o 
   2   4   2     4447.06     3904.81     64.99 o 
   3   4   2      473.95      438.85     20.37 o 
   4   4   2      857.26      954.86     26.58 o 
   5   4   2       12.24        7.15     13.05 o 
   6   4   2       62.11       48.26     15.07 o 
   7   4   2      330.57      351.51     24.60 o 
   8   4   2       56.66       35.55     25.46 o 
   9   4   2      657.23      624.69     45.34 o 
  10   4   2      281.99      330.98     37.94 o 
  11   4   2       25.69        0.00     25.92 o 
  12   4   2       82.24       55.23     32.73 o 
  13   4   2        7.46        0.00     61.07 o 
 -12   5   2        0.14       28.43     33.63 o 
 -11   5   2       13.71       17.45     44.42 o 
 -10   5   2       32.45        7.06     39.66 o 
  -9   5   2       48.73       86.47     32.57 o 
  -8   5   2        1.22        4.12     25.70 o 
  -7   5   2      632.29      579.02     32.73 o 
  -6   5   2      315.00      324.31     25.28 o 
  -5   5   2      631.62      628.37     30.72 o 
  -4   5   2       37.78       42.56     17.70 o 
  -3   5   2      402.83      463.64     27.02 o 
  -2   5   2      228.40      251.33     17.75 o 
  -1   5   2       69.56       76.19     11.84 o 
   0   5   2     1744.36     1707.23     29.58 o 
   1   5   2     1956.72     1967.51     35.18 o 
   2   5   2       91.64       75.55     14.86 o 
   3   5   2      514.85      539.56     28.62 o 
   4   5   2      600.99      586.90     50.84 o 
   5   5   2      680.97      740.40     31.47 o 
   6   5   2      481.80      468.05     41.24 o 
   7   5   2      187.97      201.38     45.21 o 
   8   5   2     1717.10     1616.26     63.20 o 
   9   5   2       20.81       97.59     31.10 o 
  10   5   2       27.93       53.88     30.49 o 
  11   5   2      110.22       94.12     34.90 o 
  12   5   2       10.24        0.00     38.07 o 
 -11   6   2       26.63       23.84     35.51 o 
 -10   6   2       90.78       38.35     35.07 o 
  -9   6   2        7.64        0.00     32.19 o 
  -8   6   2      606.76      566.31     51.32 o 
  -7   6   2       40.96        0.00     28.10 o 
  -6   6   2       18.95       44.31     28.08 o 
  -5   6   2      225.40      209.71     29.61 o 
  -4   6   2      489.18      492.32     32.39 o 
  -3   6   2      532.82      485.33     31.30 o 
  -2   6   2      156.96      129.79     17.10 o 
  -1   6   2       88.87       87.58     16.14 o 
   0   6   2      463.96      527.06     24.72 o 
   1   6   2      191.31      231.18     21.84 o 
   2   6   2     1205.31     1112.93     38.87 o 
   3   6   2        6.82       15.92     19.46 o 
   4   6   2     1241.08     1166.51     54.72 o 
   5   6   2       56.29       34.21     90.42 o 
   6   6   2       12.20        5.87     25.70 o 
   7   6   2       59.23       41.16     28.77 o 
   8   6   2      104.56       97.94     32.86 o 
   9   6   2        2.29        0.00     28.10 o 
  10   6   2       89.10       93.16     33.06 o 
  11   6   2        3.98        0.00     56.31 o 
  -9   7   2       11.02       94.32     38.67 o 
  -8   7   2       14.81       62.40     35.71 o 
  -7   7   2      443.87      374.84     45.78 o 
  -6   7   2      137.56       98.97     35.29 o 
  -5   7   2      609.62      534.63     49.23 o 
  -4   7   2        1.88       19.50     33.91 o 
  -3   7   2       40.29       56.76     21.47 o 
  -2   7   2      211.56      167.32     21.21 o 
  -1   7   2      107.89      123.00     20.19 o 
   0   7   2      987.57      909.75     35.76 o 
   1   7   2      270.19      280.74     24.46 o 
   2   7   2      377.32      336.02     38.45 o 
   3   7   2       47.62       58.37     21.24 o 
   4   7   2       54.51       26.19     29.49 o 
   5   7   2      156.71      136.31     35.01 o 
   6   7   2      238.72      150.20     35.01 o 
   7   7   2      132.87      140.85     34.67 o 
   8   7   2      469.70      516.76     52.80 o 
   9   7   2        0.23        1.34     35.69 o 
  -7   8   2        8.19        0.00     30.19 o 
  -6   8   2       16.11       56.44     35.69 o 
  -5   8   2       49.48       32.95     32.86 o 
  -4   8   2       21.53       32.29     34.28 o 
  -3   8   2       55.96       16.02     30.20 o 
  -2   8   2        1.65       37.57     20.96 o 
  -1   8   2        0.01        3.38     19.90 o 
   0   8   2      172.03      187.29     32.28 o 
   1   8   2       11.56        0.00     19.51 o 
   2   8   2        9.38       37.91     29.16 o 
   3   8   2        1.28       28.70     32.52 o 
   4   8   2       15.96        0.00     31.07 o 
   5   8   2      199.81      138.01     61.87 o 
   6   8   2        0.49        0.00     33.91 o 
   7   8   2      130.42       94.45     40.36 o 
  -3   9   2        2.71        0.00     34.90 o 
  -2   9   2        7.13        0.00     29.65 o 
  -1   9   2      188.00      160.77     25.77 o 
   0   9   2       64.70      126.93     31.13 o 
   1   9   2        3.14        1.02     49.97 o 
   2   9   2      248.77      290.53     45.64 o 
   3   9   2        5.76       32.07     29.93 o 
 -14   1   3        0.37        0.00     36.49 o 
 -13   1   3        0.06        0.00     30.14 o 
 -12   1   3       20.60        0.00     28.55 o 
 -11   1   3        4.99        9.72     23.79 o 
 -10   1   3        0.39       21.12     17.84 o 
  -9   1   3       14.92        4.54     39.66 o 
  -8   1   3      156.00      166.04     20.55 o 
  -7   1   3       97.03       95.18     20.62 o 
  -6   1   3     1156.36     1330.08     34.72 o 
  -5   1   3      447.19      433.18     21.22 o 
  -4   1   3     1937.03     1921.28     31.03 o 
  -3   1   3     1610.63     1708.94     24.41 o 
  -2   1   3     1104.05     1120.11     24.34 o 
  -1   1   3     5091.10     4635.46     37.00 o 
   0   1   3     1075.32      947.46     15.01 o 
   1   1   3      169.56      180.08      7.66 o 
   2   1   3      526.86      470.76     10.89 o 
   3   1   3       18.94       10.70      6.08 o 
   4   1   3       19.26       36.73     14.15 o 
   5   1   3      567.75      598.45     27.39 o 
   6   1   3      980.70     1019.05     24.71 o 
   7   1   3      112.63      103.59     13.06 o 
   8   1   3       23.32        4.03     11.62 o 
   9   1   3      255.89      253.49     20.64 o 
  10   1   3      274.00      277.65     28.91 o 
  11   1   3       35.93       23.60     22.49 o 
  12   1   3        5.16        0.00     22.49 o 
  13   1   3       36.41       95.18     41.24 o 
 -14   2   3       16.20       52.35     42.83 o 
 -13   2   3       43.95       62.30     30.93 o 
 -12   2   3        7.84       33.62     26.20 o 
 -11   2   3        7.00       16.18     24.60 o 
 -10   2   3        0.02       15.07     15.51 o 
  -9   2   3        6.14       10.76     12.65 o 
  -8   2   3      193.29      247.42     17.17 o 
  -7   2   3        0.35        0.00      8.94 o 
  -6   2   3     2091.39     2115.99     33.77 o 
  -5   2   3       14.38       26.29      8.02 o 
  -4   2   3      350.42      377.86     16.26 o 
  -3   2   3      241.05      243.49     10.06 o 
  -2   2   3     9443.21     9208.57     71.94 o 
  -1   2   3    15918.06    14923.76     99.33 o 
   0   2   3    47526.68    45715.39    392.66 o 
   1   2   3      329.17      311.74     12.08 o 
   2   2   3      306.41      314.21     13.70 o 
   3   2   3     2659.53     2459.46     33.85 o 
   4   2   3      437.50      443.55     15.78 o 
   5   2   3       35.75       33.52      8.85 o 
   6   2   3      844.89      931.95     24.95 o 
   7   2   3      208.90      206.11     15.58 o 
   8   2   3      858.13      875.61     28.64 o 
   9   2   3      694.57      721.03     40.21 o 
  10   2   3       78.29       66.10     21.85 o 
  11   2   3      246.19      219.02     43.62 o 
  12   2   3       70.65       17.45     30.14 o 
  13   2   3       15.96       26.97     34.90 o 
  14   2   3        3.78        0.00     46.00 o 
 -13   3   3       17.76       41.33     35.69 o 
 -12   3   3        0.27        0.00     23.76 o 
 -11   3   3       33.85       51.40     48.38 o 
 -10   3   3        0.25       21.56     16.62 o 
  -9   3   3      131.16      172.46     21.79 o 
  -8   3   3       15.84       29.49     15.20 o 
  -7   3   3       23.89       15.52     14.87 o 
  -6   3   3      352.68      468.02     19.13 o 
  -5   3   3      133.71      173.36     13.16 o 
  -4   3   3     3097.22     3231.70     41.10 o 
  -3   3   3     2847.04     3089.65     39.13 o 
  -2   3   3     1838.47     1758.97     23.92 o 
  -1   3   3      553.28      621.07     14.81 o 
   0   3   3       86.03       89.76      8.03 o 
   1   3   3      397.04      396.34     14.66 o 
   2   3   3     3254.97     2933.71     38.46 o 
   3   3   3       85.86       85.45      9.93 o 
   4   3   3      414.33      397.70     16.60 o 
   5   3   3      157.99      179.93     13.24 o 
   6   3   3     1077.85     1080.13     25.81 o 
   7   3   3      349.03      351.25     19.11 o 
   8   3   3       44.14       43.11     16.83 o 
   9   3   3       37.56       28.32     22.10 o 
  10   3   3      267.42      261.92     33.54 o 
  11   3   3       14.40        0.00     51.56 o 
  12   3   3        0.13        0.00     26.64 o 
  13   3   3      205.75      289.80     51.56 o 
 -13   4   3        0.15        0.00     34.04 o 
 -12   4   3        7.78       33.77     35.69 o 
 -11   4   3      137.56      160.02     35.69 o 
 -10   4   3      217.48      226.02     35.76 o 
  -9   4   3      982.13     1042.90     51.83 o 
  -8   4   3       53.77       53.73     30.24 o 
  -7   4   3       50.88       54.97     16.75 o 
  -6   4   3      111.61       95.45     17.59 o 
  -5   4   3     1220.16     1357.41     36.94 o 
  -4   4   3      888.44      914.14     31.13 o 
  -3   4   3       47.75       37.02     13.59 o 
  -2   4   3     6406.21     6496.52     57.07 o 
  -1   4   3     8830.66     9082.65     91.99 o 
   0   4   3      941.24      994.12     20.88 o 
   1   4   3        0.00        5.71      9.17 o 
   2   4   3     1243.42     1103.55     27.43 o 
   3   4   3     1014.54     1118.79     31.27 o 
   4   4   3       57.25       69.90     12.65 o 
   5   4   3      289.74      277.34     18.37 o 
   6   4   3      225.70      215.05     17.13 o 
   7   4   3      568.48      561.25     39.57 o 
   8   4   3      687.64      677.76     44.97 o 
   9   4   3       27.87       54.46     25.82 o 
  10   4   3        9.00        5.34     25.46 o 
  11   4   3       56.96       79.53     31.10 o 
  12   4   3       44.63       78.36     32.52 o 
  13   4   3        1.10       23.16     31.68 o 
 -12   5   3       59.12       48.71     35.77 o 
 -11   5   3       87.42      104.45     33.63 o 
 -10   5   3      117.07      101.84     31.95 o 
  -9   5   3      193.23      201.13     51.56 o 
  -8   5   3        6.57        0.00     25.38 o 
  -7   5   3      257.68      242.19     27.04 o 
  -6   5   3       50.60       59.33     19.25 o 
  -5   5   3      157.39      156.95     22.17 o 
  -4   5   3      842.17      804.75     34.66 o 
  -3   5   3      866.20      979.55     31.33 o 
  -2   5   3      287.21      257.57     17.86 o 
  -1   5   3        9.82       14.91      9.95 o 
   0   5   3      278.59      332.70     18.88 o 
   1   5   3       99.03       94.77     14.01 o 
   2   5   3       89.36       95.54     15.49 o 
   3   5   3       14.92        6.27     13.50 o 
   4   5   3      533.75      550.73     28.90 o 
   5   5   3       94.51      105.00     17.43 o 
   6   5   3      130.33      163.92     31.10 o 
   7   5   3      184.27      164.23     31.61 o 
   8   5   3       19.96       90.45     30.49 o 
   9   5   3      464.62      506.97     48.34 o 
  10   5   3       56.86       47.59     32.42 o 
  11   5   3       23.01       23.18     53.14 o 
  12   5   3        4.56        0.00     31.94 o 
 -11   6   3      117.17       99.62     39.60 o 
 -10   6   3       91.77       99.50     38.41 o 
  -9   6   3      396.95      432.86     65.04 o 
  -8   6   3       20.11        0.00     48.38 o 
  -7   6   3      333.82      364.45     43.42 o 
  -6   6   3        4.43       11.96     18.90 o 
  -5   6   3      980.00      880.76     37.69 o 
  -4   6   3        2.49        0.00     17.54 o 
  -3   6   3       34.30       65.07     22.90 o 
  -2   6   3       55.38       71.18     15.61 o 
  -1   6   3      621.20      665.61     28.65 o 
   0   6   3      299.40      274.88     19.68 o 
   1   6   3      155.46      165.87     17.86 o 
   2   6   3        1.78        0.00     16.47 o 
   3   6   3      314.28      308.53     26.94 o 
   4   6   3      527.20      461.97     29.41 o 
   5   6   3       93.31       82.40     28.77 o 
   6   6   3        4.93        6.05     27.35 o 
   7   6   3       67.26       48.08     29.78 o 
   8   6   3        2.43       21.07     29.55 o 
   9   6   3       50.06       64.87     30.49 o 
  10   6   3        0.05        0.00     30.40 o 
  11   6   3       10.83        6.68     33.31 o 
  -9   7   3        8.84        2.12     29.80 o 
  -8   7   3      101.29       78.39     34.90 o 
  -7   7   3      130.30       96.56     35.29 o 
  -6   7   3       36.92       57.70     32.65 o 
  -5   7   3        2.91        0.00     29.78 o 
  -4   7   3      144.86      143.85     24.46 o 
  -3   7   3      119.79      117.14     23.50 o 
  -2   7   3        1.70        8.84     14.40 o 
  -1   7   3      128.21      110.72     21.75 o 
   0   7   3      112.58      122.08     22.44 o 
   1   7   3       17.47       19.07     17.22 o 
   2   7   3      306.82      341.48     29.43 o 
   3   7   3       12.95        6.87     75.35 o 
   4   7   3       59.58       31.99     30.40 o 
   5   7   3       42.65       19.22     28.23 o 
   6   7   3        2.24        0.00     30.58 o 
   7   7   3      144.69      153.25     37.71 o 
   8   7   3        2.56        0.00     32.86 o 
   9   7   3        3.15        0.00     48.38 o 
  -7   8   3      237.02      244.56     59.49 o 
  -6   8   3       24.23       80.92     35.17 o 
  -5   8   3      510.00      484.97     48.04 o 
  -4   8   3       74.53       83.05     34.67 o 
  -3   8   3       18.82       79.30     23.65 o 
  -2   8   3       53.01       70.55     22.47 o 
  -1   8   3       11.01        0.00     18.33 o 
   0   8   3      262.54      283.71     26.85 o 
   1   8   3        9.40       40.12     33.66 o 
   2   8   3       17.84        3.90     29.16 o 
   3   8   3       68.28       22.65     30.91 o 
   4   8   3      175.93      121.38     37.33 o 
   5   8   3       32.68       26.67     32.00 o 
   6   8   3        9.22       32.98     38.07 o 
   7   8   3       19.50       27.13     38.37 o 
  -3   9   3        2.73       66.74     34.67 o 
  -2   9   3        4.90        0.00     29.33 o 
  -1   9   3       16.74        8.91     20.83 o 
   0   9   3       13.02        0.00     60.13 o 
   1   9   3       28.45       12.10     32.65 o 
   2   9   3      125.89      109.84     66.63 o 
   3   9   3       82.18      111.83     39.15 o 
 -13   0   4        0.11        0.00     30.14 o 
 -12   0   4       10.88        0.00     26.97 o 
 -11   0   4     1157.94      997.79     57.11 o 
 -10   0   4      878.47      823.29     52.35 o 
  -9   0   4       50.98      104.70     26.97 o 
  -8   0   4        0.11        0.00     17.45 o 
  -7   0   4      973.70     1178.63     49.18 o 
  -6   0   4     8070.79     8605.73    161.80 o 
  -5   0   4      208.68      279.19     25.38 o 
  -4   0   4     1085.60     1189.73     41.24 o 
  -3   0   4        0.74        0.00     11.10 o 
  -2   0   4    18287.55    17298.93    153.71 o 
  -1   0   4      325.34      315.64     15.32 o 
   1   0   4   122658.30   110855.96   1182.60 o 
   2   0   4    24704.64    22737.98    343.43 o 
   3   0   4      277.35      260.15     19.04 o 
   4   0   4        3.00        6.35     11.10 o 
   5   0   4        1.29        0.00     11.10 o 
   6   0   4      644.68      809.02     38.07 o 
   7   0   4       83.53       85.66     20.62 o 
   8   0   4     1398.92     1280.15     53.93 o 
   9   0   4     1442.53     1373.74     60.28 o 
  10   0   4      339.60      320.43     38.07 o 
  11   0   4      132.68      172.91     33.31 o 
  12   0   4        0.49       17.45     33.31 o 
  13   0   4       10.66       22.21     38.07 o 
  14   0   4        8.52        6.35     41.24 o 
 -14   1   4       41.07       66.62     39.66 o 
 -13   1   4        9.32       26.69     22.35 o 
 -12   1   4        8.60        0.00     17.30 o 
 -11   1   4        0.00        0.00     14.38 o 
 -10   1   4      307.15      315.83     28.91 o 
  -9   1   4      190.48      166.05     28.55 o 
  -8   1   4        5.22       14.28     19.04 o 
  -7   1   4      190.52      290.91     21.85 o 
  -6   1   4     6064.77     5862.14     86.35 o 
  -5   1   4      308.64      287.27     15.42 o 
  -4   1   4      694.30      717.63     19.44 o 
  -3   1   4       99.78       90.38      8.01 o 
  -2   1   4     5419.07     4960.59     46.78 o 
  -1   1   4    15216.46    14354.03    129.29 o 
   0   1   4      342.69      323.12      7.46 o 
   1   1   4     2033.25     1988.39     23.19 o 
   2   1   4    11649.47    11052.26     99.83 o 
   3   1   4     3227.19     3127.26     36.35 o 
   4   1   4     1430.89     1381.66     23.32 o 
   5   1   4      453.26      493.69     16.53 o 
   6   1   4      224.93      229.92     14.42 o 
   7   1   4     1415.61     1468.01     31.68 o 
   8   1   4     3667.63     3708.53     59.51 o 
   9   1   4     1220.15     1343.85     48.08 o 
  10   1   4       32.68       40.09     26.17 o 
  11   1   4       32.16       55.77     20.96 o 
  12   1   4      334.11      264.02     46.80 o 
  13   1   4        0.09       46.00     44.42 o 
 -14   2   4       12.79        0.00     34.90 o 
 -13   2   4       10.33        0.00     27.05 o 
 -12   2   4        0.68        0.00     23.94 o 
 -11   2   4      276.84      220.45     23.19 o 
 -10   2   4        2.74        0.00     17.16 o 
  -9   2   4        2.77        0.00     11.80 o 
  -8   2   4       39.38       33.03     12.56 o 
  -7   2   4     1623.73     1926.65     35.03 o 
  -6   2   4     1114.14     1022.96     23.47 o 
  -5   2   4      469.63      508.27     16.52 o 
  -4   2   4       72.84       76.23      7.76 o 
  -3   2   4      166.91      161.86      8.72 o 
  -2   2   4     3444.92     3496.44     58.84 o 
  -1   2   4    18183.66    17522.21    217.66 o 
   0   2   4       15.37        3.42      7.18 o 
   1   2   4    35182.91    33252.84    253.21 o 
   2   2   4    15638.79    14668.15    119.26 o 
   3   2   4      104.24      104.61      8.01 o 
   4   2   4       28.79       25.85      7.39 o 
   5   2   4       36.64       49.81      8.70 o 
   6   2   4      141.61      248.90     15.67 o 
   7   2   4      153.10      138.11     13.82 o 
   8   2   4      865.87      910.72     28.84 o 
   9   2   4      549.55      639.83     39.21 o 
  10   2   4       15.04        0.00     19.41 o 
  11   2   4      400.04      406.20     40.45 o 
  12   2   4        0.00       36.49     31.73 o 
  13   2   4        0.73        0.00     31.73 o 
  14   2   4        0.55      133.25     50.76 o 
 -13   3   4       90.25       80.23     31.25 o 
 -12   3   4       80.20       72.75     73.76 o 
 -11   3   4      192.33      141.08     30.87 o 
 -10   3   4        0.41        0.00     16.91 o 
  -9   3   4      368.64      320.48     25.28 o 
  -8   3   4       73.64       74.51     28.03 o 
  -7   3   4      471.45      573.76     28.93 o 
  -6   3   4      243.35      231.63     15.07 o 
  -5   3   4       16.10       11.27      9.04 o 
  -4   3   4      105.81       96.48     12.56 o 
  -3   3   4      153.13      174.68     10.19 o 
  -2   3   4      236.75      241.23     10.29 o 
  -1   3   4        2.12        0.00      5.87 o 
   0   3   4       17.44       28.56     10.79 o 
   1   3   4      311.70      293.36     13.43 o 
   2   3   4     4181.95     4193.70     47.63 o 
   3   3   4       24.32        6.78      9.03 o 
   4   3   4      174.36      164.17     11.90 o 
   5   3   4      298.68      283.85     15.42 o 
   6   3   4        0.01        0.00      9.49 o 
   7   3   4      451.05      417.39     19.78 o 
   8   3   4      747.64      705.03     33.39 o 
   9   3   4      457.57      495.50     31.19 o 
  10   3   4      309.31      323.69     38.86 o 
  11   3   4       88.22      107.71     27.80 o 
  12   3   4       35.56       72.13     28.95 o 
  13   3   4        0.98        0.00     26.98 o 
 -13   4   4       22.88       21.85     35.21 o 
 -12   4   4        1.51       10.57     34.11 o 
 -11   4   4       80.84       30.02     29.30 o 
 -10   4   4       68.72       32.39     42.83 o 
  -9   4   4      130.34      138.92     21.29 o 
  -8   4   4      192.09      201.82     23.63 o 
  -7   4   4      199.41      211.14     21.97 o 
  -6   4   4      162.81      179.48     21.01 o 
  -5   4   4      442.20      434.44     25.49 o 
  -4   4   4      442.28      489.25     24.23 o 
  -3   4   4      356.67      302.54     19.94 o 
  -2   4   4      285.69      344.08     20.48 o 
  -1   4   4     4659.37     4980.56     47.71 o 
   0   4   4      134.78      101.12     12.14 o 
   1   4   4      502.06      482.11     18.14 o 
   2   4   4      367.02      443.40     19.83 o 
   3   4   4       73.11       88.77     15.11 o 
   4   4   4      114.84      133.10     14.96 o 
   5   4   4      199.56      206.36     16.47 o 
   6   4   4       27.89       14.19     12.10 o 
   7   4   4        0.70       13.00     22.49 o 
   8   4   4       55.15       86.82     27.58 o 
   9   4   4       20.82        5.44     24.00 o 
  10   4   4      142.96      148.70     31.61 o 
  11   4   4      142.89      165.69     33.91 o 
  12   4   4        0.13        6.68     31.25 o 
  13   4   4        9.22        0.00     50.76 o 
 -12   5   4       19.49        8.65     64.25 o 
 -11   5   4       47.04       58.50     33.39 o 
 -10   5   4       50.14      114.19     46.00 o 
  -9   5   4      382.28      355.99     41.67 o 
  -8   5   4       22.77       20.15     22.55 o 
  -7   5   4      540.76      555.79     32.43 o 
  -6   5   4        8.72        0.00     17.13 o 
  -5   5   4      288.19      300.73     25.54 o 
  -4   5   4      232.68      259.41     21.31 o 
  -3   5   4      157.63      176.22     18.01 o 
  -2   5   4      120.43       98.35     14.96 o 
  -1   5   4       55.21       51.71     13.37 o 
   0   5   4        8.71       17.85     12.38 o 
   1   5   4       54.38       61.26     13.45 o 
   2   5   4       44.32       52.56     15.10 o 
   3   5   4        2.22       21.67     13.62 o 
   4   5   4       53.18       33.43     19.04 o 
   5   5   4       52.81       38.69     24.02 o 
   6   5   4       45.10       89.18     28.34 o 
   7   5   4        4.51        0.00     22.39 o 
   8   5   4        0.01        0.00     21.84 o 
   9   5   4       58.93       69.56     31.40 o 
  10   5   4        0.00       30.27     32.27 o 
  11   5   4       29.36        0.00     29.30 o 
  12   5   4       43.43       63.38     36.03 o 
 -11   6   4      160.13      202.13     44.31 o 
 -10   6   4      124.36      165.54     38.92 o 
  -9   6   4      280.49      320.79     83.28 o 
  -8   6   4      264.48      313.16     43.70 o 
  -7   6   4      350.41      363.16     44.60 o 
  -6   6   4       68.31       61.58     33.96 o 
  -5   6   4        6.01        0.00     27.19 o 
  -4   6   4      291.62      220.30     25.45 o 
  -3   6   4      144.85      167.74     18.97 o 
  -2   6   4      112.89      138.77     21.17 o 
  -1   6   4       12.58       14.49     13.94 o 
   0   6   4      319.82      306.53     24.86 o 
   1   6   4       10.01        7.40     13.60 o 
   2   6   4      237.35      204.71     23.35 o 
   3   6   4       26.95       28.83     18.30 o 
   4   6   4       14.66        2.07     25.24 o 
   5   6   4      108.61      120.42     30.22 o 
   6   6   4      132.39       35.90     60.28 o 
   7   6   4        3.81        0.00     27.85 o 
   8   6   4       17.21       20.37     28.77 o 
   9   6   4        6.84        0.00     25.46 o 
  10   6   4        3.52        0.00     30.75 o 
  11   6   4        6.09        0.00     32.86 o 
  -9   7   4       82.90       80.50     34.84 o 
  -8   7   4        5.81       34.90     31.21 o 
  -7   7   4       25.91       28.39     32.17 o 
  -6   7   4        0.59        0.11     28.08 o 
  -5   7   4      546.49      579.53     36.65 o 
  -4   7   4      225.31      228.28     26.82 o 
  -3   7   4        2.32       24.31     23.30 o 
  -2   7   4       31.39        8.57     14.62 o 
  -1   7   4       11.92        0.00     19.23 o 
   0   7   4        0.34        0.00     15.85 o 
   1   7   4       43.74       41.01     17.37 o 
   2   7   4       15.45       38.56     19.82 o 
   3   7   4       46.37       45.84     49.97 o 
   4   7   4        7.51        0.00     27.10 o 
   5   7   4       13.66        9.99     30.20 o 
   6   7   4       25.81       32.17     28.51 o 
   7   7   4      128.02       69.49     32.49 o 
   8   7   4       27.13       33.67     30.75 o 
   9   7   4        0.09        8.66     33.63 o 
  -7   8   4      334.04      261.34     63.45 o 
  -6   8   4       23.43        0.00     33.24 o 
  -5   8   4       19.90       37.18     29.65 o 
  -4   8   4       11.64       47.99     32.65 o 
  -3   8   4       33.40       17.57     23.53 o 
  -2   8   4       13.56        7.01     29.31 o 
  -1   8   4       37.50       23.70     20.31 o 
   0   8   4       95.72      119.82     21.72 o 
   1   8   4       53.04       51.47     29.78 o 
   2   8   4      127.22      143.90     35.71 o 
   3   8   4       11.40       39.29     35.69 o 
   4   8   4       36.63       56.56     59.49 o 
   5   8   4       18.16        0.00     30.06 o 
   6   8   4       81.27       71.47     37.71 o 
   7   8   4       56.07       53.93     38.56 o 
  -3   9   4        0.22        0.00     30.93 o 
  -2   9   4       18.12       41.46     25.04 o 
  -1   9   4        8.31       54.04     24.11 o 
   0   9   4       41.31        7.88     28.72 o 
   1   9   4        5.41        0.00     31.43 o 
   2   9   4       55.12      137.83     37.47 o 
   3   9   4       27.35       13.94     34.67 o 
 -14   1   5        7.34        0.00     33.31 o 
 -13   1   5        0.52       55.13     22.81 o 
 -12   1   5       44.77       40.45     35.69 o 
 -11   1   5       34.38       24.12     24.38 o 
 -10   1   5        0.32        0.00     13.18 o 
  -9   1   5        5.63       11.10     22.21 o 
  -8   1   5      139.36      125.66     17.95 o 
  -7   1   5      440.17      430.73     21.42 o 
  -6   1   5      424.76      458.80     19.79 o 
  -5   1   5     1509.20     1621.29     34.42 o 
  -4   1   5      470.59      445.44     16.68 o 
  -3   1   5      432.93      355.56     13.59 o 
  -2   1   5       19.82       25.10      6.81 o 
  -1   1   5      260.02      241.52      6.68 o 
   0   1   5      922.13      894.12     17.63 o 
   1   1   5      274.76      276.54      6.91 o 
   2   1   5       39.97       60.32     10.26 o 
   3   1   5      838.87      819.69     15.49 o 
   4   1   5       12.61       14.09      7.15 o 
   5   1   5      401.78      507.29     16.71 o 
   6   1   5      102.01      120.94     11.89 o 
   7   1   5      617.91      652.06     23.08 o 
   8   1   5       46.49       35.31     17.14 o 
   9   1   5      934.22      921.32     31.84 o 
  10   1   5        2.23        8.61     28.55 o 
  11   1   5      102.15       81.52     26.17 o 
  12   1   5       33.73       23.79     38.07 o 
  13   1   5        0.13        0.00     41.24 o 
  14   1   5       39.50       84.07     46.00 o 
 -14   2   5       35.31       72.97     42.83 o 
 -13   2   5       34.54        0.00     34.90 o 
 -12   2   5      219.80      169.59     24.03 o 
 -11   2   5      153.89      120.90     20.74 o 
 -10   2   5       41.33       73.35     20.10 o 
  -9   2   5      198.90      238.60     22.07 o 
  -8   2   5      119.11      110.72     17.30 o 
  -7   2   5        2.93        0.00     12.18 o 
  -6   2   5      345.92      376.23     20.27 o 
  -5   2   5     1916.36     1957.07     29.54 o 
  -4   2   5     4628.22     4624.15     44.39 o 
  -3   2   5      131.52      128.00      8.03 o 
  -2   2   5      187.56      214.47     10.73 o 
  -1   2   5     1903.30     1658.40     28.80 o 
   0   2   5    28946.40    27521.28    260.75 o 
   1   2   5     8738.25     8022.80    102.35 o 
   2   2   5      740.91      694.42     18.78 o 
   3   2   5       86.43       94.62     18.08 o 
   4   2   5        5.06        9.24      6.19 o 
   5   2   5       46.96       59.14      9.40 o 
   6   2   5      191.71      149.33     14.26 o 
   7   2   5       33.79       24.08     10.89 o 
   8   2   5      571.79      582.83     24.82 o 
   9   2   5      488.84      477.14     34.09 o 
  10   2   5      104.56      162.02     36.49 o 
  11   2   5       32.37       71.71     48.38 o 
  12   2   5      114.21       96.76     38.07 o 
  13   2   5       49.73       60.28     38.07 o 
 -13   3   5        9.93       25.64     30.10 o 
 -12   3   5       55.38       28.76     31.73 o 
 -11   3   5       25.61       27.88     28.59 o 
 -10   3   5       19.95       48.72     30.93 o 
  -9   3   5       14.99        0.00     17.46 o 
  -8   3   5      500.30      536.14     28.70 o 
  -7   3   5     1999.18     2199.05     60.30 o 
  -6   3   5      239.18      197.74     19.07 o 
  -5   3   5      358.11      357.63     22.44 o 
  -4   3   5     1275.60     1322.82     25.21 o 
  -3   3   5     1535.55     1719.41     31.11 o 
  -2   3   5     1101.29     1226.63     22.82 o 
  -1   3   5        7.66        0.00      7.63 o 
   0   3   5      533.12      448.18     15.75 o 
   1   3   5     2946.93     2734.99     33.34 o 
   2   3   5      318.71      304.44     18.28 o 
   3   3   5     1378.63     1490.86     26.57 o 
   4   3   5      506.72      519.17     23.58 o 
   5   3   5       10.30       21.83      9.44 o 
   6   3   5        4.51        1.93     10.53 o 
   7   3   5      112.10      124.63     14.00 o 
   8   3   5      335.07      379.68     31.65 o 
   9   3   5      155.85      174.70     22.95 o 
  10   3   5      357.75      433.44     37.35 o 
  11   3   5      142.22      219.84     84.87 o 
  12   3   5      102.46      114.41     30.93 o 
  13   3   5        0.35       37.36     29.93 o 
 -13   4   5        2.82       15.89     36.49 o 
 -12   4   5       72.44      109.55     34.91 o 
 -11   4   5        6.78       12.72     30.22 o 
 -10   4   5        1.30        4.31     24.89 o 
  -9   4   5       12.05       24.73     16.84 o 
  -8   4   5       18.98       29.81     33.57 o 
  -7   4   5       17.49       26.34     19.67 o 
  -6   4   5       50.59       56.63     16.13 o 
  -5   4   5      226.53      248.15     22.00 o 
  -4   4   5      336.65      379.35     21.04 o 
  -3   4   5      546.45      529.92     22.79 o 
  -2   4   5       39.51       38.16     10.34 o 
  -1   4   5      731.55      751.03     22.51 o 
   0   4   5      364.70      329.98     16.42 o 
   1   4   5      557.69      522.44     19.23 o 
   2   4   5     2071.19     2031.33     35.09 o 
   3   4   5      561.25      499.96     21.34 o 
   4   4   5     2488.55     2477.91     40.44 o 
   5   4   5       78.28       51.91     12.24 o 
   6   4   5      264.83      293.88     40.10 o 
   7   4   5       23.03       47.45     29.35 o 
   8   4   5     1181.65     1069.69     61.07 o 
   9   4   5       22.76        2.62     24.02 o 
  10   4   5       28.33       47.23     25.21 o 
  11   4   5        0.84        0.00     27.85 o 
  12   4   5      322.33      377.41     44.53 o 
  13   4   5      109.38      133.58     37.26 o 
 -12   5   5        3.47        0.00     31.82 o 
 -11   5   5       24.48       69.90     33.75 o 
 -10   5   5       40.84       44.42     45.21 o 
  -9   5   5        0.45       34.87     30.93 o 
  -8   5   5        9.91        1.82     17.52 o 
  -7   5   5      135.11      144.30     21.80 o 
  -6   5   5      127.04      138.24     21.74 o 
  -5   5   5        6.28       23.40     16.89 o 
  -4   5   5      422.22      467.90     25.54 o 
  -3   5   5      612.24      610.65     27.84 o 
  -2   5   5      930.88     1094.08     29.31 o 
  -1   5   5       14.89       30.96     13.05 o 
   0   5   5        7.98        6.48     12.67 o 
   1   5   5      674.28      701.38     24.73 o 
   2   5   5       52.19       49.00     14.37 o 
   3   5   5        7.75       20.26     15.34 o 
   4   5   5       12.07       47.13     22.08 o 
   5   5   5        3.21        0.00     24.59 o 
   6   5   5      140.45      166.56     31.94 o 
   7   5   5       76.09       39.02     26.40 o 
   8   5   5        2.41        0.00     38.86 o 
   9   5   5       78.21       94.00     28.34 o 
  10   5   5      560.09      609.75     51.63 o 
  11   5   5       28.09       49.55     69.00 o 
  12   5   5       61.98       80.49     57.11 o 
 -11   6   5        0.07        0.00     37.22 o 
 -10   6   5       75.50       77.39     36.27 o 
  -9   6   5        6.75        0.00     30.40 o 
  -8   6   5       66.27      103.29     88.04 o 
  -7   6   5      187.35      250.34     38.14 o 
  -6   6   5       29.44       53.36     19.20 o 
  -5   6   5      879.02      905.66     37.80 o 
  -4   6   5       13.20       15.35     15.22 o 
  -3   6   5       67.25       58.99     16.55 o 
  -2   6   5      199.89      163.20     18.24 o 
  -1   6   5      802.77      855.09     29.52 o 
   0   6   5      598.00      691.97     27.14 o 
   1   6   5       36.43       61.21     16.40 o 
   2   6   5       34.39       20.80     18.20 o 
   3   6   5       82.98      111.72     23.34 o 
   4   6   5       47.35       44.36     28.76 o 
   5   6   5        9.31       14.79     26.31 o 
   6   6   5      108.40       87.25     29.78 o 
   7   6   5      107.73      121.11     33.13 o 
   8   6   5      157.25      181.71     56.31 o 
   9   6   5        3.81       39.68     30.99 o 
  10   6   5       43.15       51.15     38.86 o 
  11   6   5        1.11        0.00     35.07 o 
  -9   7   5      129.43      201.30     68.21 o 
  -8   7   5      270.14      305.66     44.20 o 
  -7   7   5      557.60      502.08     51.34 o 
  -6   7   5      429.12      466.72     69.00 o 
  -5   7   5       82.97       83.89     22.59 o 
  -4   7   5      127.09      118.64     23.59 o 
  -3   7   5       49.41       36.11     17.31 o 
  -2   7   5        1.77        0.00     13.92 o 
  -1   7   5       15.60       32.19     15.82 o 
   0   7   5       96.91      106.48     23.13 o 
   1   7   5        2.64        4.55     17.92 o 
   2   7   5       38.27       42.64     27.91 o 
   3   7   5       81.52       78.94     38.07 o 
   4   7   5      137.09       88.66     33.31 o 
   5   7   5      114.97      145.46     34.48 o 
   6   7   5       40.94       64.40     34.32 o 
   7   7   5        8.45        0.00     29.33 o 
   8   7   5      167.50      162.58     38.14 o 
   9   7   5       74.07      118.15     38.92 o 
  -7   8   5       31.76        0.00     33.59 o 
  -6   8   5       28.50        0.00     33.24 o 
  -5   8   5      401.32      416.76     48.42 o 
  -4   8   5       33.68       69.68     22.75 o 
  -3   8   5       35.48       36.58     22.84 o 
  -2   8   5        9.39       35.93     20.71 o 
  -1   8   5       33.65       10.56     19.12 o 
   0   8   5       79.19       43.83     21.03 o 
   1   8   5        0.10        0.00     42.04 o 
   2   8   5       22.46        0.00     30.20 o 
   3   8   5        0.13       15.71     29.93 o 
   4   8   5       87.99       55.24     34.90 o 
   5   8   5        7.16        5.08     66.62 o 
   6   8   5       93.37       82.24     35.61 o 
   7   8   5       69.43       33.73     35.01 o 
  -3   9   5        1.18       56.58    101.52 o 
  -2   9   5       17.64        6.46     26.89 o 
  -1   9   5        0.80        6.31     54.22 o 
   0   9   5      176.13      164.77     33.07 o 
   1   9   5        1.39        0.91     39.66 o 
   2   9   5       89.10      133.93     36.27 o 
   3   9   5        0.62       14.65     35.07 o 
 -14   0   6       32.42       28.55     38.07 o 
 -13   0   6       11.82        0.00     30.14 o 
 -12   0   6       78.70        6.35     26.97 o 
 -11   0   6      274.69      241.12     38.07 o 
 -10   0   6      186.17      126.90     28.55 o 
  -9   0   6        2.69        7.93     22.21 o 
  -8   0   6       54.36       36.49     23.79 o 
  -7   0   6     3402.89     3818.25     96.76 o 
  -6   0   6     7941.68     8604.14    161.80 o 
  -5   0   6     2013.17     2266.84     63.45 o 
  -4   0   6     1048.68     1005.72     38.07 o 
  -3   0   6      470.12      440.02     15.56 o 
  -2   0   6       56.55       78.19      7.21 o 
  -1   0   6      102.56      117.77     16.66 o 
   0   0   6     3900.83     3394.75     44.49 o 
   1   0   6     2766.53     2504.79     40.45 o 
   2   0   6     6705.91     6395.71    195.12 o 
   3   0   6      618.31      510.77     18.48 o 
   4   0   6       11.77       15.58      9.10 o 
   5   0   6     1139.66     1223.04     39.66 o 
   6   0   6      533.59      602.80     33.31 o 
   7   0   6      772.73      855.02     41.24 o 
   8   0   6      629.04      664.66     42.83 o 
   9   0   6     3487.47     3442.29     93.59 o 
  10   0   6     2920.51     2928.75     70.43 o 
  11   0   6      378.46      428.30     53.93 o 
  12   0   6      114.74      111.04     39.66 o 
  13   0   6        4.89       50.76     42.83 o 
  14   0   6      265.16      360.09     65.04 o 
 -14   1   6        3.41        0.00     34.90 o 
 -13   1   6      361.57      341.79     34.29 o 
 -12   1   6      725.27      523.42     36.56 o 
 -11   1   6       42.79       53.62     16.56 o 
 -10   1   6       16.65       12.46     19.04 o 
  -9   1   6       11.84       13.24     13.93 o 
  -8   1   6       31.80        6.94     13.60 o 
  -7   1   6      568.56      564.80     22.79 o 
  -6   1   6        3.80        5.48      9.74 o 
  -5   1   6     8855.55     9489.41     99.77 o 
  -4   1   6      944.39      963.98     20.10 o 
  -3   1   6      117.99      114.45      9.27 o 
  -2   1   6      152.62      149.55      7.38 o 
  -1   1   6      207.00      208.91      7.12 o 
   0   1   6    27803.43    26190.67    231.24 o 
   1   1   6     1995.85     1870.90     33.87 o 
   2   1   6     1115.93     1041.73     25.92 o 
   3   1   6      399.28      395.82     19.41 o 
   4   1   6      115.07      137.62      9.32 o 
   5   1   6       10.82        6.50      6.98 o 
   6   1   6       64.89       89.81     14.45 o 
   7   1   6      116.66      117.44     13.84 o 
   8   1   6      334.22      372.03     21.64 o 
   9   1   6        4.95        0.00     16.71 o 
  10   1   6      207.48      220.22     27.05 o 
  11   1   6      236.83      209.00     28.59 o 
  12   1   6      209.13      291.88     52.35 o 
  13   1   6        0.10       55.52     44.42 o 
  14   1   6       17.97        1.45     65.04 o 
 -14   2   6        0.06       34.90     38.07 o 
 -13   2   6       33.84       98.35     39.66 o 
 -12   2   6        1.45        0.00     18.13 o 
 -11   2   6       11.72       26.25     17.99 o 
 -10   2   6        2.24       21.63     15.05 o 
  -9   2   6       74.01       51.94     15.08 o 
  -8   2   6      172.68      179.71     19.83 o 
  -7   2   6      287.87      381.22     23.27 o 
  -6   2   6      410.93      434.43     22.85 o 
  -5   2   6      635.43      684.10     23.23 o 
  -4   2   6      186.05      188.12     10.06 o 
  -3   2   6       22.25       34.54      8.88 o 
  -2   2   6        2.69       15.46      6.65 o 
  -1   2   6     9595.41     9290.94     74.09 o 
   0   2   6     8253.41     7869.42     64.16 o 
   1   2   6        6.61       32.81     13.28 o 
   2   2   6       14.18        9.38      5.96 o 
   3   2   6     1609.87     1759.22     26.39 o 
   4   2   6       68.92       53.14      7.65 o 
   5   2   6        4.43       10.41     12.50 o 
   6   2   6      125.32      102.94     11.86 o 
   7   2   6       42.84       55.78     11.03 o 
   8   2   6      222.07      215.20     17.47 o 
   9   2   6     1125.38     1146.97     67.42 o 
  10   2   6     2029.85     2031.93     95.18 o 
  11   2   6       11.41        4.31     26.17 o 
  12   2   6       27.82       24.89     25.22 o 
 -13   3   6        7.53       26.97     32.27 o 
 -12   3   6       24.12        0.00     30.14 o 
 -11   3   6       54.31       80.33     20.44 o 
 -10   3   6       89.16       87.09     22.10 o 
  -9   3   6      489.40      495.65     30.93 o 
  -8   3   6       33.26       31.40     16.18 o 
  -7   3   6      458.28      518.43     27.92 o 
  -6   3   6      659.74      573.72     27.36 o 
  -5   3   6      566.11      610.33     22.72 o 
  -4   3   6        0.01        0.93      9.54 o 
  -3   3   6       41.97       46.44     10.71 o 
  -2   3   6      226.74      216.49     12.41 o 
  -1   3   6     1761.66     1665.81     26.03 o 
   0   3   6      240.46      228.11     12.43 o 
   1   3   6      687.96      776.99     20.38 o 
   2   3   6       74.91       88.84      9.84 o 
   3   3   6        4.06        2.37      7.91 o 
   4   3   6      199.85      209.05     13.21 o 
   5   3   6      766.76      765.82     21.36 o 
   6   3   6      493.70      528.04     21.46 o 
   7   3   6        1.02       15.35     16.83 o 
   8   3   6      844.25      853.47     34.87 o 
   9   3   6     2606.84     2494.31     56.16 o 
  10   3   6      689.01      654.26     46.47 o 
  11   3   6       39.14        0.00     25.49 o 
  12   3   6      143.33      118.15     30.22 o 
  13   3   6      143.70      212.90     36.56 o 
 -13   4   6       20.82        0.00     28.97 o 
 -12   4   6        5.47       25.73     42.83 o 
 -11   4   6      170.33      135.97     49.97 o 
 -10   4   6       59.48       54.35     42.83 o 
  -9   4   6      133.58      160.53     21.44 o 
  -8   4   6       71.11       74.65     19.03 o 
  -7   4   6      204.48      189.74     30.80 o 
  -6   4   6        4.35        0.00     15.11 o 
  -5   4   6       75.44       79.90     15.14 o 
  -4   4   6        9.72        7.47     11.87 o 
  -3   4   6        3.31        0.00     11.26 o 
  -2   4   6      214.06      185.50     14.32 o 
  -1   4   6     1460.43     1477.08     28.70 o 
   0   4   6     3431.68     3594.91     44.19 o 
   1   4   6     1439.78     1362.13     26.77 o 
   2   4   6      135.03      114.04     15.11 o 
   3   4   6     3346.21     3340.77     46.73 o 
   4   4   6      392.80      423.15     27.82 o 
   5   4   6      130.29      143.66     20.84 o 
   6   4   6       13.54        0.00     25.48 o 
   7   4   6      346.50      341.04     28.59 o 
   8   4   6      230.60      189.38     30.22 o 
   9   4   6       19.12       38.85     25.49 o 
  10   4   6       91.71       82.17     57.11 o 
  11   4   6       11.83       28.49     28.76 o 
  12   4   6        0.12        0.00     30.10 o 
  13   4   6       28.69      102.36     35.77 o 
 -12   5   6        0.02        0.57     35.29 o 
 -11   5   6       57.63       21.04     57.90 o 
 -10   5   6      442.49      384.65     57.11 o 
  -9   5   6      875.82      818.44     53.96 o 
  -8   5   6       31.22       46.74     17.53 o 
  -7   5   6      136.40      129.63     21.62 o 
  -6   5   6        0.13       32.15     27.02 o 
  -5   5   6      654.45      702.16     41.37 o 
  -4   5   6       89.08      112.29     18.26 o 
  -3   5   6       18.49       24.13     14.55 o 
  -2   5   6      287.77      285.22     18.96 o 
  -1   5   6      153.81      150.91     16.47 o 
   0   5   6       48.77       49.72     14.81 o 
   1   5   6      323.40      382.31     20.02 o 
   2   5   6     1672.73     1707.64     37.33 o 
   3   5   6      105.07      103.90     16.37 o 
   4   5   6      470.80      444.17     27.70 o 
   5   5   6       91.22       97.66     36.49 o 
   6   5   6      806.55      865.74     74.56 o 
   7   5   6      301.38      301.61     38.41 o 
   8   5   6       56.57       69.39     27.35 o 
   9   5   6      638.32      636.19     50.29 o 
  10   5   6       56.19       43.23     29.30 o 
  11   5   6       17.43       66.83     33.13 o 
  12   5   6        0.00        7.78     65.83 o 
 -11   6   6      196.44      159.10     42.76 o 
 -10   6   6      245.54      252.52    107.08 o 
  -9   6   6      514.00      496.75     50.99 o 
  -8   6   6      284.46      323.03     57.11 o 
  -7   6   6      600.63      610.00     37.96 o 
  -6   6   6       18.12       17.36     24.70 o 
  -5   6   6       17.31        9.69     18.83 o 
  -4   6   6      109.30       97.15     18.55 o 
  -3   6   6       64.43       42.42     16.33 o 
  -2   6   6       10.42        0.00     13.91 o 
  -1   6   6       83.79       47.93     15.81 o 
   0   6   6        7.79        9.47     18.41 o 
   1   6   6      113.97      146.07     19.37 o 
   2   6   6       31.84       23.69     15.84 o 
   3   6   6      678.00      703.59     44.60 o 
   4   6   6      742.17      686.18     48.67 o 
   5   6   6      275.98      312.46     36.68 o 
   6   6   6      151.24      123.73     31.43 o 
   7   6   6      160.88      160.22     34.32 o 
   8   6   6      441.85      441.93     55.52 o 
   9   6   6       49.35       32.86     30.46 o 
  10   6   6      142.66      127.26     38.07 o 
  -9   7   6       44.68       23.22     38.92 o 
  -8   7   6        3.37       48.54     53.93 o 
  -7   7   6       14.19       94.35     34.83 o 
  -6   7   6      105.53      104.42     38.07 o 
  -5   7   6      131.64      107.29     21.68 o 
  -4   7   6      194.58      189.62     26.07 o 
  -3   7   6       15.70        0.00     15.98 o 
  -2   7   6       77.98       92.92     17.30 o 
  -1   7   6      160.01      156.56     18.48 o 
   0   7   6        0.90        0.48     17.37 o 
   1   7   6      477.20      442.07     31.08 o 
   2   7   6      157.83      201.46     36.03 o 
   3   7   6        2.62       24.52     27.55 o 
   4   7   6      154.60      162.61     34.84 o 
   5   7   6       74.44        0.00     27.10 o 
   6   7   6      386.24      385.29     46.65 o 
   7   7   6        0.12        0.00     28.34 o 
   8   7   6        0.43       13.94     34.11 o 
   9   7   6        5.93       16.84     39.66 o 
  -7   8   6       47.05       94.94     48.38 o 
  -6   8   6      181.13      165.21     39.66 o 
  -5   8   6      195.00      180.53     40.36 o 
  -4   8   6      250.92      215.29     28.64 o 
  -3   8   6      144.79      152.10     27.02 o 
  -2   8   6       40.48       62.96     20.78 o 
  -1   8   6       25.29       50.80     20.76 o 
   0   8   6       61.04       90.98     21.38 o 
   1   8   6      242.97      199.00     36.39 o 
   2   8   6      155.10      129.89     34.48 o 
   3   8   6       89.54      152.00     60.28 o 
   4   8   6       36.03       47.99     35.71 o 
   5   8   6       18.87       33.00     34.32 o 
   6   8   6       47.37       23.62     34.90 o 
   7   8   6       26.45       79.73     38.37 o 
  -2   9   6        0.10       14.33     36.28 o 
  -1   9   6       25.16       47.38     29.18 o 
   0   9   6       24.46      112.91     36.39 o 
   1   9   6       38.05        0.00     30.40 o 
   2   9   6       21.74       15.41     34.67 o 
 -14   1   7        1.02       12.69     38.07 o 
 -13   1   7        0.00        0.00     21.22 o 
 -12   1   7       41.71       50.85     63.45 o 
 -11   1   7      540.04      413.04     27.89 o 
 -10   1   7        4.12        0.00     25.91 o 
  -9   1   7        9.85        5.44     24.46 o 
  -8   1   7       52.32       50.31     14.42 o 
  -7   1   7      186.55      179.04     16.43 o 
  -6   1   7        0.49        0.00      8.89 o 
  -5   1   7      374.91      399.59     23.97 o 
  -4   1   7      139.84      115.96      9.95 o 
  -3   1   7     1628.45     1665.29     25.79 o 
  -2   1   7     2496.62     2314.33     25.47 o 
  -1   1   7     2104.42     2066.67     19.95 o 
   0   1   7      314.20      303.88      9.61 o 
   1   1   7     1923.93     1782.53     30.13 o 
   2   1   7        0.97        7.43     10.26 o 
   3   1   7       16.31       30.43      5.34 o 
   4   1   7      177.20      187.67     11.27 o 
   5   1   7       56.18       50.75      9.34 o 
   6   1   7      165.40      158.49     13.18 o 
   7   1   7      150.49      154.89     14.39 o 
   8   1   7     1749.91     1871.82     39.05 o 
   9   1   7      129.59      106.13     22.81 o 
  10   1   7      318.80      386.33     33.15 o 
  11   1   7        4.96       25.67     20.96 o 
  12   1   7       66.28       63.45     39.66 o 
  13   1   7        1.12        7.12     32.52 o 
  14   1   7        0.00        0.00     29.71 o 
 -14   2   7        6.39       34.90     44.42 o 
 -13   2   7       35.35       68.21     38.07 o 
 -12   2   7        9.61        0.00     18.28 o 
 -11   2   7       82.20       85.70     34.41 o 
 -10   2   7       88.93       83.54     18.21 o 
  -9   2   7      117.87      139.01     19.30 o 
  -8   2   7       81.27       47.81     15.07 o 
  -7   2   7       52.94       55.34     14.29 o 
  -6   2   7       52.80       72.88     13.36 o 
  -5   2   7     1090.42     1079.28     25.37 o 
  -4   2   7     1390.09     1437.65     27.47 o 
  -3   2   7     4286.25     4306.75     49.73 o 
  -2   2   7        6.56       14.38      7.32 o 
  -1   2   7      738.08      706.82     15.84 o 
   0   2   7     5138.73     5090.94     45.85 o 
   1   2   7     1968.47     1985.46     77.22 o 
   2   2   7     1220.79     1267.56     29.89 o 
   3   2   7       63.71       65.65      6.80 o 
   4   2   7      457.70      498.13     14.96 o 
   5   2   7     1190.61     1287.62     36.00 o 
   6   2   7       25.97       36.09      9.63 o 
   7   2   7        1.35       11.15     19.81 o 
   8   2   7     2447.01     2315.71     59.63 o 
   9   2   7      370.40      371.68     31.17 o 
  10   2   7      200.97      177.75     27.77 o 
  11   2   7        3.51        6.47     34.11 o 
  12   2   7      679.07      690.04     45.34 o 
 -13   3   7       23.13       41.24     36.49 o 
 -12   3   7        6.67        0.00     29.63 o 
 -11   3   7      691.33      654.92     34.55 o 
 -10   3   7       19.80       22.12     16.24 o 
  -9   3   7       57.09       70.93     17.75 o 
  -8   3   7       12.70       22.65     15.66 o 
  -7   3   7      317.44      296.09     24.04 o 
  -6   3   7       78.33      129.11     17.58 o 
  -5   3   7      175.83      160.93     15.48 o 
  -4   3   7       42.01       25.39     10.50 o 
  -3   3   7     3487.89     3503.97     63.19 o 
  -2   3   7       25.13       43.78      9.09 o 
  -1   3   7      241.30      323.06     14.41 o 
   0   3   7      119.20      145.15     10.77 o 
   1   3   7     3338.26     3282.95     41.05 o 
   2   3   7       14.28       26.06     13.97 o 
   3   3   7        2.53        1.64      7.31 o 
   4   3   7      553.33      671.34     18.19 o 
   5   3   7      232.65      267.67     14.16 o 
   6   3   7      969.45      962.09     23.49 o 
   7   3   7      972.22      986.64     42.91 o 
   8   3   7     4341.96     4282.34     84.68 o 
   9   3   7        0.67        0.00     19.82 o 
  10   3   7       19.35       60.28     31.73 o 
  11   3   7       16.53       53.80     26.64 o 
  12   3   7      535.71      537.32     70.59 o 
  13   3   7       20.33       61.53     31.17 o 
 -13   4   7        0.31       46.00     33.39 o 
 -12   4   7       18.81        1.24     45.21 o 
 -11   4   7        2.26        0.00     28.76 o 
 -10   4   7       88.77      108.83     20.62 o 
  -9   4   7       12.58       15.53     18.99 o 
  -8   4   7      225.01      226.55     24.20 o 
  -7   4   7      761.11      831.38     33.96 o 
  -6   4   7        4.63        0.00     14.31 o 
  -5   4   7       28.58       57.14     15.19 o 
  -4   4   7       21.51       25.87     13.51 o 
  -3   4   7      361.27      474.54     21.94 o 
  -2   4   7      210.52      206.49     15.05 o 
  -1   4   7     1993.48     2098.44     33.83 o 
   0   4   7      269.85      191.15     14.67 o 
   1   4   7     1444.57     1182.91     25.89 o 
   2   4   7      649.11      782.73     35.72 o 
   3   4   7       47.20       40.42     11.80 o 
   4   4   7     1093.19     1080.66     27.54 o 
   5   4   7      145.31      182.33     22.83 o 
   6   4   7      286.11      285.93     26.67 o 
   7   4   7       38.01       36.19     26.62 o 
   8   4   7     1600.98     1619.53     58.94 o 
   9   4   7       57.89       64.64     26.64 o 
  10   4   7       13.52        0.00     25.46 o 
  11   4   7      104.62      100.58     33.91 o 
  12   4   7      528.00      487.60     77.73 o 
  13   4   7        0.08        0.00     37.28 o 
 -12   5   7       42.83       23.00     34.04 o 
 -11   5   7       32.09        0.00     31.43 o 
 -10   5   7      246.01      208.80     40.72 o 
  -9   5   7        1.61       23.62     27.13 o 
  -8   5   7       25.06        2.45     21.11 o 
  -7   5   7       32.77       33.79     18.27 o 
  -6   5   7       18.89       58.91     19.09 o 
  -5   5   7        4.25        0.00     14.21 o 
  -4   5   7      213.79      209.85     19.86 o 
  -3   5   7      240.91      261.07     18.56 o 
  -2   5   7      565.92      581.20     25.32 o 
  -1   5   7      180.32      230.02     18.30 o 
   0   5   7      108.08      105.98     17.80 o 
   1   5   7       17.12       15.33     12.70 o 
   2   5   7        7.31       17.34     14.38 o 
   3   5   7      245.07      260.04     19.89 o 
   4   5   7      216.78      234.12     25.89 o 
   5   5   7       42.07       12.76     25.46 o 
   6   5   7      274.62      243.72     33.39 o 
   7   5   7      546.22      527.16     78.52 o 
   8   5   7      592.37      560.48     46.84 o 
   9   5   7       91.32       51.93     27.85 o 
  10   5   7      157.98      190.58     36.08 o 
  11   5   7       50.68       43.40     31.94 o 
  12   5   7      191.46      219.60     43.03 o 
 -11   6   7       33.85       24.25     38.50 o 
 -10   6   7       42.58       23.50     32.00 o 
  -9   6   7        7.30       41.99     33.39 o 
  -8   6   7        3.21        3.69     31.21 o 
  -7   6   7       18.38       65.90     27.50 o 
  -6   6   7      110.27      161.72     24.03 o 
  -5   6   7        6.14       15.25     18.43 o 
  -4   6   7       16.54       26.26     16.69 o 
  -3   6   7       40.99        2.13     18.55 o 
  -2   6   7       72.66      100.43     16.73 o 
  -1   6   7      367.28      445.18     24.03 o 
   0   6   7      394.07      350.86     23.51 o 
   1   6   7       82.78      101.93     16.91 o 
   2   6   7      100.28       82.95     17.44 o 
   3   6   7       18.22        0.00     23.65 o 
   4   6   7      621.20      636.68     43.70 o 
   5   6   7       55.84       48.29     27.58 o 
   6   6   7      141.64      146.97     52.35 o 
   7   6   7       89.93       97.02     32.57 o 
   8   6   7       61.31       77.73     49.18 o 
   9   6   7        1.62       41.19     57.11 o 
  10   6   7        1.66        0.00     33.13 o 
  -9   7   7      125.88      125.42     52.35 o 
  -8   7   7        0.57       12.92     67.42 o 
  -7   7   7       11.12       37.12     33.24 o 
  -6   7   7      115.34      122.20     23.19 o 
  -5   7   7        2.36        0.00     19.15 o 
  -4   7   7        3.88        7.79     16.76 o 
  -3   7   7       34.52       77.52     18.66 o 
  -2   7   7       42.37       54.92     16.38 o 
  -1   7   7        6.82        5.89     15.35 o 
   0   7   7        0.00        8.68     16.10 o 
   1   7   7      437.22      413.27     31.96 o 
   2   7   7        0.20        0.00     65.83 o 
   3   7   7      346.90      306.73     39.60 o 
   4   7   7       26.08        0.00     30.14 o 
   5   7   7       15.82       68.48     35.69 o 
   6   7   7        7.99       45.49     53.93 o 
   7   7   7       86.57       69.20     36.73 o 
   8   7   7       13.39        0.00     88.04 o 
   9   7   7        0.35       46.12     34.67 o 
  -7   8   7       93.35      100.23     39.99 o 
  -6   8   7       37.26       54.73     33.86 o 
  -5   8   7        5.73        0.00     29.16 o 
  -4   8   7       29.27       30.44     22.02 o 
  -3   8   7        2.54       28.74     18.26 o 
  -2   8   7        3.96        0.00     19.15 o 
  -1   8   7        0.00        0.00     32.28 o 
   0   8   7      109.94      129.73     29.37 o 
   1   8   7        0.87       18.74     30.75 o 
   2   8   7       28.59      108.63     34.08 o 
   3   8   7        0.71       13.83     31.82 o 
   4   8   7      181.74      170.43     36.27 o 
   5   8   7        4.09        0.00     35.07 o 
   6   8   7       10.56       37.69     33.91 o 
   7   8   7       19.05       30.52     39.66 o 
  -2   9   7       25.44       24.28     34.90 o 
  -1   9   7        0.23       39.53     32.57 o 
   0   9   7       76.43      145.72     39.89 o 
   1   9   7       15.21       15.69     56.31 o 
   2   9   7       50.32        0.00     34.90 o 
 -14   0   8      174.84      107.87     44.42 o 
 -13   0   8      127.00      109.46     34.90 o 
 -12   0   8        1.07       20.62     25.38 o 
 -11   0   8        5.81        0.00     23.79 o 
 -10   0   8       15.74       30.14     23.79 o 
  -9   0   8        2.82        1.59     22.21 o 
  -8   0   8        5.37        0.00     19.04 o 
  -7   0   8        3.93        0.00     17.45 o 
  -6   0   8     1785.91     1913.09     63.45 o 
  -5   0   8     5808.72     6133.97    129.28 o 
  -4   0   8       15.30       19.56      8.24 o 
  -3   0   8        6.61       13.90      7.21 o 
  -2   0   8     2529.14     2431.31     32.56 o 
  -1   0   8     7721.81     7416.63     91.47 o 
   0   0   8       45.89       52.82      7.92 o 
   1   0   8    10549.79     9301.52    294.26 o 
   2   0   8        2.10        0.00      7.92 o 
   3   0   8     1192.68     1100.42     24.65 o 
   4   0   8      163.02      150.21     13.20 o 
   5   0   8      245.64      275.50     18.19 o 
   6   0   8     3552.12     3505.13     60.98 o 
   7   0   8      293.37      333.77     23.63 o 
   8   0   8      190.04      207.05     23.00 o 
   9   0   8     2729.11     2605.51     61.34 o 
  10   0   8     2179.05     2285.87     99.94 o 
  11   0   8      111.51      103.11     41.24 o 
  12   0   8      840.11      840.74     77.73 o 
  13   0   8       15.14       30.14     39.66 o 
  14   0   8       51.72       99.94     52.35 o 
 -14   1   8       10.73        8.15     24.60 o 
 -13   1   8      603.82      525.51     42.23 o 
 -12   1   8      210.05      166.26     26.64 o 
 -11   1   8       10.11        1.59     23.79 o 
 -10   1   8       10.56       44.40     16.46 o 
  -9   1   8       37.95       30.25     15.23 o 
  -8   1   8      138.70      192.82     18.02 o 
  -7   1   8       33.43       35.65     13.18 o 
  -6   1   8      415.67      427.15     20.29 o 
  -5   1   8     2271.13     2388.47     34.81 o 
  -4   1   8        5.42       22.55      7.85 o 
  -3   1   8      452.78      361.23     12.02 o 
  -2   1   8      730.53      768.72     15.14 o 
  -1   1   8     1960.26     2027.48     23.62 o 
   0   1   8     4583.20     4283.23     51.97 o 
   1   1   8    20448.91    19418.75    203.07 o 
   2   1   8      502.94      485.37     17.60 o 
   3   1   8     1510.43     1459.40     33.15 o 
   4   1   8      103.57      156.58      9.65 o 
   5   1   8     1082.95     1042.02     22.53 o 
   6   1   8      119.21      136.08     12.07 o 
   7   1   8        0.03        6.85     10.30 o 
   8   1   8      202.95      202.00     17.03 o 
   9   1   8     7481.69     7146.77    201.46 o 
  10   1   8     5827.16     5969.79    106.83 o 
  11   1   8       30.31       60.28     36.49 o 
  12   1   8       37.15       69.54     48.38 o 
  13   1   8       27.13       45.15     31.73 o 
  14   1   8       75.93      163.31     46.80 o 
 -14   2   8       37.50       34.90     41.24 o 
 -13   2   8       13.06       33.15     22.10 o 
 -12   2   8       62.50       74.78     23.48 o 
 -11   2   8      171.91      195.34     23.73 o 
 -10   2   8      100.08       55.28     18.54 o 
  -9   2   8        3.31        7.09     15.73 o 
  -8   2   8       23.69       42.09     15.66 o 
  -7   2   8       42.06       51.84     20.31 o 
  -6   2   8        3.14       12.36     11.21 o 
  -5   2   8      580.96      710.14     22.35 o 
  -4   2   8        1.02        5.45      8.36 o 
  -3   2   8      197.09      142.86     11.56 o 
  -2   2   8      298.16      351.11     13.18 o 
  -1   2   8      397.56      429.82     10.92 o 
   0   2   8    14842.25    14838.16    110.35 o 
   1   2   8     2320.19     2093.09     27.50 o 
   2   2   8    11518.33    10778.70    107.00 o 
   3   2   8       77.78       67.94     16.66 o 
   4   2   8      425.95      435.66     13.40 o 
   5   2   8      139.57      150.11     18.93 o 
   6   2   8      118.19       87.27     10.28 o 
   7   2   8      127.50      124.04     13.35 o 
   8   2   8       56.24       71.68     20.55 o 
   9   2   8      900.19      834.56     41.78 o 
  10   2   8      990.36     1078.96     46.75 o 
  11   2   8        4.34       38.92     34.90 o 
  12   2   8      553.28      581.39     43.36 o 
  14   2   8       29.96       88.83     50.76 o 
 -13   3   8       76.33       47.59     36.49 o 
 -12   3   8        0.18       31.00     46.00 o 
 -11   3   8      189.46      176.20     24.35 o 
 -10   3   8       51.66       22.61     18.04 o 
  -9   3   8       68.66       63.33     20.97 o 
  -8   3   8      108.26      119.33     26.26 o 
  -7   3   8       10.13       15.05     15.89 o 
  -6   3   8      640.16      664.87     30.04 o 
  -5   3   8      125.15      176.92     16.94 o 
  -4   3   8      307.79      288.81     17.78 o 
  -3   3   8      328.47      271.34     16.70 o 
  -2   3   8     3457.01     3619.38     41.54 o 
  -1   3   8      742.06      671.58     18.78 o 
   0   3   8     1710.25     1553.22     25.12 o 
   1   3   8     1559.15     1523.64     27.02 o 
   2   3   8       46.65       45.26      8.62 o 
   3   3   8     1732.70     1591.43     26.53 o 
   4   3   8        2.33        0.00      6.75 o 
   5   3   8       47.34       70.41      9.05 o 
   6   3   8       13.24       10.71     39.66 o 
   7   3   8      229.47      207.55     26.85 o 
   8   3   8      196.75      223.30     38.86 o 
   9   3   8        1.00        6.03     25.38 o 
  10   3   8     1161.56     1254.61     50.44 o 
  11   3   8       35.49        0.00     30.14 o 
  12   3   8       11.36       22.21     63.45 o 
  13   3   8        0.13        0.00     30.10 o 
 -13   4   8       28.65       62.61     35.77 o 
 -12   4   8       29.45       46.51     30.99 o 
 -11   4   8       64.90       74.03     32.27 o 
 -10   4   8       82.88       94.84     21.44 o 
  -9   4   8        0.02       11.83     17.74 o 
  -8   4   8      152.49      146.30     21.88 o 
  -7   4   8        3.22        2.48     16.31 o 
  -6   4   8        9.33        7.37     16.45 o 
  -5   4   8        4.03        3.72     13.78 o 
  -4   4   8        7.99       14.27     23.81 o 
  -3   4   8       15.86       29.66     12.89 o 
  -2   4   8      796.43      713.16     22.53 o 
  -1   4   8     1001.82      831.13     23.89 o 
   0   4   8     4192.48     4603.07     51.92 o 
   1   4   8      233.73      350.80     21.98 o 
   2   4   8     2971.20     3001.53     43.71 o 
   3   4   8      269.05      305.22     17.71 o 
   4   4   8       12.06        0.00     14.93 o 
   5   4   8       30.70       35.78     17.83 o 
   6   4   8     1005.78     1035.74     40.48 o 
   7   4   8      333.72      323.27     27.98 o 
   8   4   8      121.79       84.77     26.30 o 
   9   4   8       34.68       40.43     34.90 o 
  10   4   8       19.47       43.81     48.38 o 
  11   4   8       65.59       91.33     33.11 o 
  12   4   8       77.51       54.33     32.27 o 
 -12   5   8        0.69        0.00     35.77 o 
 -11   5   8      128.94       71.10     35.07 o 
 -10   5   8      157.83      155.17     36.39 o 
  -9   5   8      109.94      129.24     23.30 o 
  -8   5   8        0.00       10.93     17.20 o 
  -7   5   8      149.07      131.67     22.45 o 
  -6   5   8      247.78      247.04     26.07 o 
  -5   5   8       21.47       24.26     15.76 o 
  -4   5   8      245.53      256.15     21.43 o 
  -3   5   8       23.82       35.79     14.31 o 
  -2   5   8      508.24      552.28     24.04 o 
  -1   5   8      146.80      141.35     19.69 o 
   0   5   8      263.04      240.12     17.85 o 
   1   5   8        8.03        0.00     12.36 o 
   2   5   8      303.02      290.92     20.68 o 
   3   5   8      289.78      278.78     20.38 o 
   4   5   8      740.06      740.50     37.35 o 
   5   5   8        6.08        0.00     23.63 o 
   6   5   8        3.64        0.00     23.17 o 
   7   5   8       14.87       29.75     23.05 o 
   8   5   8       12.69       61.90     29.30 o 
   9   5   8        3.90       34.39     27.85 o 
  10   5   8       40.68        8.25     29.04 o 
  11   5   8       42.56       97.04     46.80 o 
  12   5   8        0.01        0.00     33.44 o 
 -10   6   8       28.63       73.18     37.94 o 
  -9   6   8      100.73       82.19     43.62 o 
  -8   6   8       72.20      114.64     70.59 o 
  -7   6   8       16.59       61.65     27.99 o 
  -6   6   8      177.76      177.78     23.66 o 
  -5   6   8        1.08        0.00     14.89 o 
  -4   6   8      103.76      132.00     19.73 o 
  -3   6   8        2.47        0.00     14.41 o 
  -2   6   8       38.20       37.53     15.51 o 
  -1   6   8      224.38      210.95     19.67 o 
   0   6   8       19.58       17.26     14.38 o 
   1   6   8        0.63        8.48     15.16 o 
   2   6   8       26.90       31.56     15.62 o 
   3   6   8        8.45       23.64     30.14 o 
   4   6   8       78.15       84.76     26.66 o 
   5   6   8        0.37        0.00     36.49 o 
   6   6   8      298.80      372.60     42.24 o 
   7   6   8      315.99      301.48     40.02 o 
   8   6   8       82.18      154.13     34.83 o 
   9   6   8       41.68        0.00     41.24 o 
  10   6   8       82.28      105.34     37.24 o 
  -9   7   8      118.86      122.11     40.18 o 
  -8   7   8        8.19       65.29     38.92 o 
  -7   7   8       10.85       54.57     34.32 o 
  -6   7   8        0.22       44.48     21.47 o 
  -5   7   8        7.81       32.00     20.88 o 
  -4   7   8        8.87       32.96     18.79 o 
  -3   7   8       14.34       17.83     23.81 o 
  -2   7   8        0.40        2.51     23.25 o 
  -1   7   8        6.54        8.49     19.25 o 
   0   7   8       97.52       85.87     16.85 o 
   1   7   8       41.12       42.95     34.90 o 
   2   7   8       16.14        5.35     30.14 o 
   3   7   8      351.52      416.55     45.18 o 
   4   7   8      337.09      321.76     41.56 o 
   5   7   8       60.70       31.90     27.35 o 
   6   7   8        0.55        0.00     30.99 o 
   7   7   8       21.55       49.18     51.56 o 
   8   7   8      106.45       85.87     94.39 o 
   9   7   8        7.88       79.54     70.59 o 
  -7   8   8       49.31      100.92     68.21 o 
  -6   8   8       89.47       47.37     34.84 o 
  -5   8   8       40.47       11.99     40.45 o 
  -4   8   8        5.74       11.99     27.83 o 
  -3   8   8        1.98        0.00     18.41 o 
  -2   8   8        0.14        0.00     29.16 o 
  -1   8   8        3.06       13.35     19.92 o 
   0   8   8       67.31       60.20     29.02 o 
   1   8   8      279.67      286.06     41.67 o 
   2   8   8       44.51       69.80     32.65 o 
   3   8   8       57.16       99.48     36.27 o 
   4   8   8      218.47      184.95     53.14 o 
   5   8   8        9.25        0.00     32.33 o 
   6   8   8        6.88       42.55     37.14 o 
  -2   9   8        0.08        1.30     65.83 o 
  -1   9   8        9.08       21.24     31.43 o 
   0   9   8       32.97       41.32     33.75 o 
   1   9   8        0.11        1.59     48.38 o 
   2   9   8        0.22       13.64     32.86 o 
 -14   1   9       44.09       12.15     40.45 o 
 -13   1   9       11.75        0.00     20.53 o 
 -12   1   9       95.93       90.58     23.48 o 
 -11   1   9        0.01        0.00     17.36 o 
 -10   1   9        3.80        0.00     23.06 o 
  -9   1   9       16.29       21.40     16.64 o 
  -8   1   9      115.69      124.56     16.90 o 
  -7   1   9       25.06       19.09     11.40 o 
  -6   1   9      720.57      724.42     24.34 o 
  -5   1   9       13.41       16.93      8.39 o 
  -4   1   9       55.92       53.86      9.40 o 
  -3   1   9       64.80       64.29      7.38 o 
  -2   1   9     2021.24     1993.19     24.46 o 
  -1   1   9     6810.98     6747.76     55.83 o 
   0   1   9     4342.96     4223.88     41.77 o 
   1   1   9      713.67      685.62     14.94 o 
   2   1   9      117.16       99.88     10.68 o 
   3   1   9      116.45      113.31     11.42 o 
   4   1   9       14.17       24.88     10.96 o 
   5   1   9        3.67       29.60      8.21 o 
   6   1   9      184.36      194.06     13.18 o 
   7   1   9      586.55      653.48     23.42 o 
   8   1   9      118.98      111.31     21.42 o 
   9   1   9      328.67      327.07     30.47 o 
  10   1   9      549.87      545.91     63.45 o 
  11   1   9       90.98       59.74     26.34 o 
  12   1   9      205.16      186.05     37.28 o 
  13   1   9        0.02       49.49     31.35 o 
  14   1   9       18.15        0.00     34.90 o 
 -14   2   9        4.61       39.66     46.00 o 
 -13   2   9       14.80       41.97     24.37 o 
 -12   2   9      122.53      108.56     25.51 o 
 -11   2   9      501.67      471.91     32.05 o 
 -10   2   9       97.31       79.47     19.34 o 
  -9   2   9       17.18       39.87     16.49 o 
  -8   2   9      113.80      112.04     18.95 o 
  -7   2   9       30.57       13.30     13.76 o 
  -6   2   9     1500.41     1508.61     37.55 o 
  -5   2   9       29.64       34.16     10.16 o 
  -4   2   9       81.17      133.01     11.98 o 
  -3   2   9     1978.19     2151.70     39.89 o 
  -2   2   9      634.28      505.17     14.66 o 
  -1   2   9       58.09       37.25      6.01 o 
   0   2   9      616.53      581.95     13.78 o 
   1   2   9     2838.16     2573.75     35.55 o 
   2   2   9     1754.07     1828.41     34.17 o 
   3   2   9     3203.74     3397.67     60.29 o 
   4   2   9       99.13      156.86     17.84 o 
   5   2   9       99.16      138.80     11.78 o 
   6   2   9     1355.93     1433.07     43.57 o 
   7   2   9      185.97      207.87     23.24 o 
   8   2   9      567.23      530.29     35.00 o 
   9   2   9      755.01      787.02     41.09 o 
  10   2   9       65.88       55.52     22.10 o 
  11   2   9        5.15        8.56     26.97 o 
  12   2   9      115.26      122.15     49.18 o 
  14   2   9      602.28      659.90     82.49 o 
 -13   3   9        1.43        0.00     34.90 o 
 -12   3   9      127.45       93.77     23.60 o 
 -11   3   9       50.88       44.56     31.07 o 
 -10   3   9        4.46       16.11     22.00 o 
  -9   3   9        8.08        7.46     17.57 o 
  -8   3   9       67.68       62.73     18.10 o 
  -7   3   9        1.03        0.00     15.57 o 
  -6   3   9      368.14      347.57     22.62 o 
  -5   3   9       14.51        2.46     11.40 o 
  -4   3   9      194.50      273.31     17.51 o 
  -3   3   9        0.00       19.76     10.41 o 
  -2   3   9        9.55        3.10      8.86 o 
  -1   3   9      532.78      594.09     13.88 o 
   0   3   9     1028.74     1010.48     20.91 o 
   1   3   9      243.19      204.16     12.80 o 
   2   3   9     2087.85     2185.22     32.18 o 
   3   3   9       28.21       36.45      8.58 o 
   4   3   9       66.93       62.53      8.02 o 
   5   3   9      587.29      719.57     40.53 o 
   6   3   9       84.20       83.45     20.96 o 
   7   3   9      729.71      722.59     99.14 o 
   8   3   9       15.93       40.76     21.68 o 
   9   3   9      134.99      135.92     27.33 o 
  10   3   9      610.98      644.82     42.23 o 
  11   3   9      315.23      302.99     46.00 o 
  12   3   9      318.53      355.33     50.76 o 
  13   3   9        1.57       53.93     49.18 o 
 -13   4   9        8.86       14.28     42.83 o 
 -12   4   9       23.47       40.10     31.94 o 
 -11   4   9      294.23      343.37     43.14 o 
 -10   4   9       40.41       18.70     20.49 o 
  -9   4   9       11.22        0.00     17.06 o 
  -8   4   9      714.07      760.82     35.29 o 
  -7   4   9     1106.64     1022.53     50.32 o 
  -6   4   9      206.08      228.86     21.06 o 
  -5   4   9      503.72      536.68     25.71 o 
  -4   4   9       95.95      135.99     16.94 o 
  -3   4   9       82.51       90.75     12.89 o 
  -2   4   9       17.43        0.00      9.92 o 
  -1   4   9     1280.72     1289.46     27.31 o 
   0   4   9     1465.68     1423.76     28.83 o 
   1   4   9     2818.29     2427.37     39.33 o 
   2   4   9      426.35      426.17     25.64 o 
   3   4   9     1134.86     1067.19     29.54 o 
   4   4   9      565.79      587.01     21.52 o 
   5   4   9      228.56      164.04     22.71 o 
   6   4   9      834.13      882.32     38.19 o 
   7   4   9       23.03       22.64     20.71 o 
   8   4   9      289.49      288.26     27.53 o 
   9   4   9      455.67      407.18     38.50 o 
  10   4   9      340.90      314.21     37.69 o 
  11   4   9       26.80        0.00     27.58 o 
  12   4   9      101.54       60.01     31.95 o 
 -12   5   9       40.14        0.00     32.00 o 
 -11   5   9        2.79       87.96     34.08 o 
 -10   5   9        0.12       59.37     31.21 o 
  -9   5   9       36.26        0.00     31.51 o 
  -8   5   9       17.94        9.46     20.20 o 
  -7   5   9        1.05        9.76     16.83 o 
  -6   5   9      146.96      166.89     19.77 o 
  -5   5   9      118.11      147.48     19.67 o 
  -4   5   9      395.94      360.56     24.23 o 
  -3   5   9      441.42      399.91     21.47 o 
  -2   5   9      366.79      367.06     20.93 o 
  -1   5   9      625.09      627.48     24.28 o 
   0   5   9       68.14       60.66     13.44 o 
   1   5   9      226.64      226.31     23.89 o 
   2   5   9      439.05      438.02     23.49 o 
   3   5   9       47.24       71.72     14.96 o 
   4   5   9       13.59        4.38     34.49 o 
   5   5   9       87.53      135.76     34.18 o 
   6   5   9       49.38       42.21     39.66 o 
   7   5   9      578.34      591.99     45.73 o 
   8   5   9      275.95      326.09     38.41 o 
   9   5   9       61.44       40.68     29.30 o 
  10   5   9       29.91       22.10     29.93 o 
  11   5   9      116.38      158.99     38.07 o 
 -10   6   9       13.37       74.24     42.04 o 
  -9   6   9      125.76       70.22     56.31 o 
  -8   6   9        1.64        0.00     21.43 o 
  -7   6   9      393.86      400.85     31.23 o 
  -6   6   9       87.34       58.81     22.25 o 
  -5   6   9      319.02      329.10     29.10 o 
  -4   6   9        0.22        0.00     15.23 o 
  -3   6   9       12.64       28.45     14.69 o 
  -2   6   9      103.48      104.27     16.66 o 
  -1   6   9        5.22        0.00     14.36 o 
   0   6   9      656.96      654.06     28.21 o 
   1   6   9        0.00       23.15     15.91 o 
   2   6   9        3.38       10.50     24.53 o 
   3   6   9      385.43      362.74     37.86 o 
   4   6   9      280.83      302.92     38.41 o 
   5   6   9     1087.72     1086.41     55.70 o 
   6   6   9      225.87      220.04     38.07 o 
   7   6   9       14.64       39.31     28.10 o 
   8   6   9      297.10      257.48     40.38 o 
   9   6   9        0.02        0.00     77.73 o 
  10   6   9      118.71      118.35     40.45 o 
  -9   7   9      138.54       59.85     40.78 o 
  -8   7   9       58.01      120.96     35.01 o 
  -7   7   9      343.96      363.57     45.40 o 
  -6   7   9       54.67       65.17     22.78 o 
  -5   7   9      318.99      251.87     27.73 o 
  -4   7   9        2.44       16.65     17.14 o 
  -3   7   9      214.30      193.05     22.52 o 
  -2   7   9        0.02        0.28     15.58 o 
  -1   7   9        4.95       18.13     15.89 o 
   0   7   9        0.02        0.00     14.76 o 
   1   7   9       24.14       25.91     49.97 o 
   2   7   9       38.12       10.69     28.77 o 
   3   7   9      272.57      206.24     35.07 o 
   4   7   9       89.07      120.52     31.63 o 
   5   7   9      123.02      106.67     32.00 o 
   6   7   9       15.83        2.99     64.25 o 
   7   7   9      285.96      328.29     46.59 o 
   8   7   9       23.72        0.00     29.33 o 
   9   7   9        8.35        0.00     33.24 o 
  -6   8   9        4.94        0.00     58.69 o 
  -5   8   9        2.88       23.96     22.65 o 
  -4   8   9        0.02        6.86     44.99 o 
  -3   8   9       11.14       27.84     28.16 o 
  -2   8   9       23.47       62.96     22.49 o 
  -1   8   9       54.82       72.35     27.99 o 
   0   8   9       22.28       61.26     29.78 o 
   1   8   9      250.12      262.81     70.59 o 
   2   8   9       30.19       22.09     32.86 o 
   3   8   9       90.54       64.36     46.80 o 
   4   8   9      125.86      119.19     79.32 o 
   5   8   9      265.98      256.47     60.28 o 
   6   8   9       29.53       14.63     35.01 o 
  -2   9   9       19.72       29.42     33.86 o 
  -1   9   9        9.22        0.00     42.04 o 
   0   9   9        0.25       26.97     38.07 o 
   1   9   9      206.02      231.23     43.00 o 
 -13   0  10      164.35      153.87     38.07 o 
 -12   0  10       12.56       20.62     28.55 o 
 -11   0  10      292.81      233.19     36.49 o 
 -10   0  10        3.82        0.00     20.62 o 
  -9   0  10       72.74       82.49     26.97 o 
  -8   0  10       39.68        8.87     15.11 o 
  -7   0  10        1.68       24.38     15.11 o 
  -6   0  10      544.81      507.68     25.07 o 
  -5   0  10     6409.92     6864.37     77.91 o 
  -4   0  10      793.13      793.81     20.94 o 
  -3   0  10      136.68      122.41     10.91 o 
  -2   0  10     2206.22     2343.32     42.91 o 
  -1   0  10    13253.95    12431.58    147.25 o 
   0   0  10      953.48      929.22     24.65 o 
   1   0  10      233.99      225.23     14.38 o 
   2   0  10       90.49      105.92     10.56 o 
   3   0  10     5788.23     5759.34     75.46 o 
   4   0  10     5283.31     5250.57     83.28 o 
   5   0  10     1033.57     1021.96     38.86 o 
   6   0  10       79.97       91.50     14.38 o 
   7   0  10      875.29     1031.79     36.08 o 
   8   0  10     1325.10     1374.27     43.70 o 
   9   0  10      448.17      421.96     53.93 o 
  10   0  10     1112.02     1175.46     74.56 o 
  11   0  10     2429.40     2311.25    104.70 o 
  12   0  10     1751.34     1962.27    104.70 o 
  13   0  10        4.68       60.28     42.83 o 
  14   0  10       14.79        0.00     46.00 o 
 -14   1  10       34.86       67.81     53.93 o 
 -13   1  10       39.40       42.06     23.63 o 
 -12   1  10      839.78      726.97     40.33 o 
 -11   1  10     2156.38     1694.01     55.52 o 
 -10   1  10       63.78       57.70     19.61 o 
  -9   1  10        0.01       29.85     16.11 o 
  -8   1  10      184.68      101.40     17.17 o 
  -7   1  10       47.84       66.07     13.49 o 
  -6   1  10      714.71      689.59     25.02 o 
  -5   1  10      119.85       89.32     10.89 o 
  -4   1  10      755.40      633.74     12.27 o 
  -3   1  10      422.25      429.86     13.20 o 
  -2   1  10       36.64       46.19      7.32 o 
  -1   1  10     1573.12     1507.59     33.26 o 
   0   1  10      188.57      167.88      9.53 o 
   1   1  10        8.50        3.20      5.04 o 
   2   1  10        6.24       11.11      8.93 o 
   3   1  10      857.51      864.62     23.30 o 
   4   1  10      780.73      680.99     14.51 o 
   5   1  10      678.55      728.46     19.09 o 
   6   1  10      323.57      295.71     15.92 o 
   7   1  10       36.17       41.39     11.40 o 
   8   1  10     2086.86     2164.95     55.25 o 
   9   1  10      117.38      145.58     20.53 o 
  10   1  10      891.03      979.94     38.02 o 
  11   1  10      369.87      430.60     42.83 o 
  12   1  10       16.73        0.00     36.49 o 
  13   1  10       15.60       29.49     30.22 o 
  14   1  10      171.50      181.45     77.73 o 
 -14   2  10       16.72       30.14     42.83 o 
 -13   2  10       61.17       22.85     65.04 o 
 -12   2  10        1.72        0.00     20.62 o 
 -11   2  10        8.19       10.84     20.62 o 
 -10   2  10       88.00       57.77     21.90 o 
  -9   2  10       50.17       32.76     17.58 o 
  -8   2  10      532.70      564.46     29.52 o 
  -7   2  10      677.81      773.67     29.93 o 
  -6   2  10      217.68      179.00     17.79 o 
  -5   2  10      263.16      185.89     15.05 o 
  -4   2  10       20.24        0.00      8.26 o 
  -3   2  10      212.03      167.50     12.78 o 
  -2   2  10     1860.90     2081.41     22.72 o 
  -1   2  10       82.86      122.63      7.47 o 
   0   2  10     1928.37     1861.56     23.33 o 
   1   2  10      168.50      185.48     10.48 o 
   2   2  10     1274.37     1303.96     20.99 o 
   3   2  10     7957.69     8042.51    111.56 o 
   4   2  10     7652.93     7686.36    108.84 o 
   5   2  10        2.13        6.79     13.72 o 
   6   2  10        1.70       16.32     15.23 o 
   7   2  10       65.86       83.34     20.19 o 
   8   2  10     1061.41     1018.92     43.36 o 
   9   2  10       31.00       24.30     39.66 o 
  10   2  10      537.42      633.22     39.64 o 
  11   2  10      727.73      678.27     42.65 o 
  12   2  10     1014.69     1027.93     80.90 o 
  13   2  10        0.34       30.84     50.76 o 
 -13   3  10       30.32        0.00     39.66 o 
 -12   3  10      106.03      131.44     28.19 o 
 -11   3  10      499.00      379.12     31.11 o 
 -10   3  10       50.76       25.37     17.99 o 
  -9   3  10       34.35       41.23     17.54 o 
  -8   3  10       17.04       38.43     21.23 o 
  -7   3  10        8.13       13.91     15.57 o 
  -6   3  10      144.83      146.41     17.78 o 
  -5   3  10      233.09      250.46     18.63 o 
  -4   3  10        6.83        0.00      9.66 o 
  -3   3  10        6.79       11.67     10.43 o 
  -2   3  10     4738.16     4773.69     65.15 o 
  -1   3  10     3091.91     2960.76     31.13 o 
   0   3  10       65.86      123.81     10.75 o 
   1   3  10      736.05      857.13     20.98 o 
   2   3  10        1.93        0.00      7.59 o 
   3   3  10      433.21      559.12     16.02 o 
   4   3  10       62.42       72.83      8.61 o 
   5   3  10      216.62      232.15     24.77 o 
   6   3  10        7.34       33.09     19.04 o 
   7   3  10      193.35      264.24     28.91 o 
   8   3  10        9.49        0.00     20.19 o 
   9   3  10      987.13      975.27     82.49 o 
  10   3  10       88.57       91.37     25.07 o 
  11   3  10       56.40       25.38     31.73 o 
  12   3  10        0.96        9.52     36.49 o 
  13   3  10        0.06        0.00     49.18 o 
 -12   4  10        2.81       24.39     61.07 o 
 -11   4  10        0.41       30.14     24.30 o 
 -10   4  10       31.50       26.02     32.30 o 
  -9   4  10      199.80      186.25     24.42 o 
  -8   4  10      705.58      728.05     35.51 o 
  -7   4  10      551.47      599.53     33.01 o 
  -6   4  10       19.25        3.54     14.78 o 
  -5   4  10      590.65      623.19     26.90 o 
  -4   4  10      133.62       74.50     15.45 o 
  -3   4  10       19.45       35.56     11.57 o 
  -2   4  10      576.43      715.87     23.15 o 
  -1   4  10      250.49      262.74     16.71 o 
   0   4  10      645.94      607.37     21.25 o 
   1   4  10     1460.02     1354.33     29.99 o 
   2   4  10      182.66      197.99     15.57 o 
   3   4  10      550.54      559.62     24.27 o 
   4   4  10      830.92      978.01     37.67 o 
   5   4  10      214.63      218.73     24.39 o 
   6   4  10        0.67        0.00     18.64 o 
   7   4  10      398.80      442.65     58.72 o 
   8   4  10      185.80      228.03     26.43 o 
   9   4  10      161.40      138.76     30.10 o 
  10   4  10      240.89      258.47     36.92 o 
  11   4  10        0.23        0.00     24.94 o 
  12   4  10      256.91      210.00     53.93 o 
 -12   5  10        0.29        0.00     36.03 o 
 -11   5  10      121.24      106.94     38.14 o 
 -10   5  10        3.57       16.90     49.97 o 
  -9   5  10      379.22      452.14     34.35 o 
  -8   5  10      164.52      198.66     25.07 o 
  -7   5  10      266.62      259.68     26.17 o 
  -6   5  10      172.57      188.85     20.87 o 
  -5   5  10       29.49       23.99     16.24 o 
  -4   5  10       15.69        4.12     15.57 o 
  -3   5  10       63.44       63.02     14.80 o 
  -2   5  10       18.65       10.43     13.56 o 
  -1   5  10      196.04      222.59     17.85 o 
   0   5  10       42.09       48.33     13.71 o 
   1   5  10     1105.44      986.93     29.87 o 
   2   5  10       41.80       42.08     17.16 o 
   3   5  10      436.90      456.10     34.20 o 
   4   5  10       67.75       37.64     28.69 o 
   5   5  10       88.87      125.39     25.09 o 
   6   5  10      205.67      217.32     33.44 o 
   7   5  10      221.64      274.52     35.83 o 
   8   5  10       73.74       51.56     51.56 o 
   9   5  10        3.53       32.28     29.30 o 
  10   5  10      157.99      206.09     50.76 o 
  11   5  10      117.56      116.75     35.50 o 
 -10   6  10      122.54        0.00     81.69 o 
  -9   6  10      276.77      235.50     40.72 o 
  -8   6  10       11.65        4.01     27.84 o 
  -7   6  10        5.93       36.30     20.12 o 
  -6   6  10        0.05       17.19     22.87 o 
  -5   6  10       38.94       61.34     18.12 o 
  -4   6  10       28.25       43.08     16.47 o 
  -3   6  10        1.82        0.00     12.79 o 
  -2   6  10        5.06       19.50     14.72 o 
  -1   6  10      352.35      316.61     21.63 o 
   0   6  10       12.78       15.97     19.82 o 
   1   6  10      566.62      553.28     27.85 o 
   2   6  10      225.14      226.68     27.92 o 
   3   6  10      114.42      112.89     23.76 o 
   4   6  10        5.13        1.06     22.70 o 
   5   6  10      167.75      156.77     32.19 o 
   6   6  10        4.15        0.00     26.66 o 
   7   6  10       48.93       31.84     30.22 o 
   8   6  10        2.01        0.00     28.55 o 
   9   6  10      291.98      245.22     41.67 o 
  10   6  10      151.59      156.08     40.11 o 
  -9   7  10       42.32       26.33     36.96 o 
  -8   7  10       48.75       40.69     35.71 o 
  -7   7  10       13.48       12.98     39.33 o 
  -6   7  10       21.37       51.35     22.59 o 
  -5   7  10        4.62       21.53     18.78 o 
  -4   7  10       17.64        3.85     30.91 o 
  -3   7  10      431.05      392.99     28.30 o 
  -2   7  10      415.89      412.76     25.45 o 
  -1   7  10        3.97        6.42     15.65 o 
   0   7  10       56.92       87.70     16.85 o 
   1   7  10        0.00        3.81     26.40 o 
   2   7  10       58.00       84.29     30.00 o 
   3   7  10       28.09       47.88     53.93 o 
   4   7  10       28.95       19.56     30.99 o 
   5   7  10      214.63      180.26     44.42 o 
   6   7  10      101.19       58.85     30.40 o 
   7   7  10      138.46      141.23     36.68 o 
   8   7  10       14.36        0.00     33.86 o 
   9   7  10       91.16      109.23     39.15 o 
  -6   8  10      165.32      111.99     36.96 o 
  -5   8  10       49.89       27.89     25.64 o 
  -4   8  10       13.54       33.03     22.67 o 
  -3   8  10        2.26       17.21     29.60 o 
  -2   8  10       10.41        0.00     20.17 o 
  -1   8  10       98.62       65.73     29.55 o 
   0   8  10       12.42      105.86     33.39 o 
   1   8  10      133.32      125.22     84.87 o 
   2   8  10      130.72      107.57     37.56 o 
   3   8  10      100.80      115.27     51.56 o 
   4   8  10       55.40       14.70     52.35 o 
   5   8  10       88.43       56.51     36.73 o 
   6   8  10        0.03        0.00     33.42 o 
  -1   9  10       13.43       39.12     32.86 o 
   0   9  10        1.67       15.86     34.90 o 
   1   9  10      192.88      171.36     40.81 o 
 -14   1  11       15.89        0.00     66.62 o 
 -13   1  11       32.67       74.15     30.93 o 
 -12   1  11       52.96        1.59     28.55 o 
 -11   1  11       52.26       59.49     20.19 o 
 -10   1  11       83.28       72.57     19.61 o 
  -9   1  11        0.21        0.00     14.45 o 
  -8   1  11       84.99       87.57     16.48 o 
  -7   1  11       18.38       23.35     12.56 o 
  -6   1  11       65.62      107.30     12.93 o 
  -5   1  11      205.42      284.67     12.15 o 
  -4   1  11       26.88       21.30      7.71 o 
  -3   1  11      118.78      113.97      8.89 o 
  -2   1  11      223.12      255.22     11.48 o 
  -1   1  11      709.15      721.65     17.11 o 
   0   1  11     2724.57     2770.55     32.64 o 
   1   1  11     1471.16     1432.76     24.82 o 
   2   1  11       91.67       84.89      8.01 o 
   3   1  11     2340.07     2451.69     52.90 o 
   4   1  11       11.75       21.61      7.04 o 
   5   1  11        0.46        0.00      8.16 o 
   6   1  11       19.07       35.44      8.91 o 
   7   1  11       34.78       24.75     14.21 o 
   8   1  11      222.66      262.73     22.17 o 
   9   1  11     3233.31     3170.96     77.38 o 
  10   1  11       32.05       58.90     25.51 o 
  11   1  11        0.12        0.00     22.43 o 
  12   1  11        0.87        0.00     61.07 o 
  13   1  11       62.67       14.25     29.58 o 
  14   1  11       17.77       28.87     34.09 o 
 -14   2  11        6.75       44.42     38.07 o 
 -13   2  11        0.01       11.00     49.97 o 
 -12   2  11       11.17       18.07     30.14 o 
 -11   2  11        4.65        1.88     20.96 o 
 -10   2  11        7.73        6.87     16.35 o 
  -9   2  11      185.46      226.46     24.23 o 
  -8   2  11      103.60      108.32     18.07 o 
  -7   2  11      174.35      236.14     20.99 o 
  -6   2  11     1269.43     1479.39     33.21 o 
  -5   2  11      262.22      325.97     17.88 o 
  -4   2  11       32.05       48.81     10.72 o 
  -3   2  11      415.89      433.85     12.23 o 
  -2   2  11        2.81       10.52      5.78 o 
  -1   2  11       17.96       32.10      7.44 o 
   0   2  11       15.51       17.02      6.03 o 
   1   2  11        3.30        0.00      6.87 o 
   2   2  11      507.15      478.96     14.88 o 
   3   2  11     3834.25     3793.90     67.03 o 
   4   2  11       81.88       97.85     17.02 o 
   5   2  11       36.06       38.07     15.55 o 
   6   2  11      605.24      737.70     60.28 o 
   7   2  11      158.75      164.73     23.63 o 
   8   2  11      231.20      233.99     27.33 o 
   9   2  11     1024.10      997.39     45.34 o 
  10   2  11        0.85        0.00     29.35 o 
  11   2  11       22.41       54.37     24.00 o 
  12   2  11       29.97        0.00     27.98 o 
  13   2  11       90.83       37.97     33.43 o 
 -13   3  11        3.54        0.00     39.66 o 
 -12   3  11       33.14       42.17     23.63 o 
 -11   3  11       75.07      107.37     22.55 o 
 -10   3  11      579.52      554.39     33.78 o 
  -9   3  11       35.96       33.51     19.18 o 
  -8   3  11       21.10       18.43     15.99 o 
  -7   3  11        0.73       12.15     15.30 o 
  -6   3  11        4.82       17.79     13.71 o 
  -5   3  11     1140.08      998.22     29.76 o 
  -4   3  11       26.82       37.19     12.03 o 
  -3   3  11       26.28       66.48     12.52 o 
  -2   3  11       31.54       22.76     15.76 o 
  -1   3  11      208.11      214.02     14.64 o 
   0   3  11      579.09      580.38     16.19 o 
   1   3  11     1122.44     1155.34     46.02 o 
   2   3  11      331.75      351.73     14.38 o 
   3   3  11      844.19      817.98     18.49 o 
   4   3  11      157.11      175.70     23.17 o 
   5   3  11      722.63      699.07     53.14 o 
   6   3  11      171.21      160.67     32.52 o 
   7   3  11      997.30      975.23     44.49 o 
   8   3  11      221.29      267.81     30.47 o 
   9   3  11     2889.00     2892.55     73.62 o 
  10   3  11      131.57      114.14     26.64 o 
  11   3  11       69.29       95.77     45.21 o 
  12   3  11        3.44       87.25     38.07 o 
 -12   4  11       49.51       69.25     36.03 o 
 -11   4  11       24.67       77.60     24.68 o 
 -10   4  11        7.28        6.65     19.74 o 
  -9   4  11      124.25      124.04     24.98 o 
  -8   4  11       55.26       74.89     19.35 o 
  -7   4  11       42.87       60.02     19.13 o 
  -6   4  11      252.07      207.17     21.06 o 
  -5   4  11      150.19      168.62     23.26 o 
  -4   4  11       67.26       64.30     24.27 o 
  -3   4  11      184.84      181.40     15.35 o 
  -2   4  11        0.30       55.40     12.09 o 
  -1   4  11       80.54       86.98     13.39 o 
   0   4  11     3395.12     3435.68     44.19 o 
   1   4  11      202.74      238.61     18.32 o 
   2   4  11      568.17      619.65     21.59 o 
   3   4  11      551.99      468.71     20.60 o 
   4   4  11      224.82      217.94     24.18 o 
   5   4  11      459.37      495.01     31.51 o 
   6   4  11      847.78      881.63     58.62 o 
   7   4  11      291.92      317.68     28.22 o 
   8   4  11        6.63       23.28     26.05 o 
   9   4  11      730.43      734.97     48.67 o 
  10   4  11        9.53       33.44     46.80 o 
  11   4  11       60.83       35.23     30.22 o 
  12   4  11        6.23       67.25     33.54 o 
 -11   5  11       25.08       18.07     55.52 o 
 -10   5  11      103.53      114.43     26.87 o 
  -9   5  11      313.96      305.91     31.10 o 
  -8   5  11      182.29      170.46     35.32 o 
  -7   5  11       79.23       92.36     21.07 o 
  -6   5  11      158.92      136.86     19.36 o 
  -5   5  11      151.22      123.54     19.04 o 
  -4   5  11       65.10       52.72     17.06 o 
  -3   5  11       41.76       29.23     14.13 o 
  -2   5  11      260.28      268.29     25.99 o 
  -1   5  11     1286.32     1278.46     31.67 o 
   0   5  11      586.18      531.43     23.65 o 
   1   5  11      138.11      165.25     23.13 o 
   2   5  11       15.47        5.81     13.79 o 
   3   5  11        1.99        6.72     24.39 o 
   4   5  11       77.64       46.46     21.93 o 
   5   5  11      722.69      730.68     40.06 o 
   6   5  11       95.61       92.01     24.42 o 
   7   5  11      236.18      225.54     41.24 o 
   8   5  11       86.36      103.72     30.10 o 
   9   5  11       39.10       19.48     29.30 o 
  10   5  11       26.79        0.00     45.21 o 
  11   5  11       14.04       45.37     50.76 o 
 -10   6  11        0.14        0.00     34.32 o 
  -9   6  11       41.24       24.64     30.91 o 
  -8   6  11       23.46       46.30     39.70 o 
  -7   6  11       21.16        3.37     22.11 o 
  -6   6  11      201.23      227.09     23.12 o 
  -5   6  11      346.13      329.56     25.87 o 
  -4   6  11       18.83        8.20     16.51 o 
  -3   6  11        7.69        0.00     15.69 o 
  -2   6  11       11.61       17.28     14.74 o 
  -1   6  11      117.79      116.13     17.21 o 
   0   6  11      583.10      558.88     29.56 o 
   1   6  11     1021.83     1095.98     37.60 o 
   2   6  11        2.49       12.39     38.96 o 
   3   6  11        3.26       11.32     21.73 o 
   4   6  11       24.97       12.22     28.55 o 
   5   6  11      557.73      624.60     48.41 o 
   6   6  11      226.20      227.21     57.11 o 
   7   6  11      218.83      200.16     36.39 o 
   8   6  11       26.73        0.00     27.35 o 
   9   6  11       86.22       79.03     34.58 o 
  10   6  11       52.47       63.75     36.49 o 
  -9   7  11      118.45       97.18     54.73 o 
  -8   7  11        0.00       17.98     31.21 o 
  -7   7  11        3.85       12.13     22.21 o 
  -6   7  11       30.97       22.80     22.45 o 
  -5   7  11       14.70        0.00     18.65 o 
  -4   7  11       32.03        8.90     17.62 o 
  -3   7  11        4.53       12.16     18.09 o 
  -2   7  11      101.31      103.16     19.98 o 
  -1   7  11       49.85      100.41     17.50 o 
   0   7  11      121.23       82.49     23.80 o 
   1   7  11        6.50        0.00     21.84 o 
   2   7  11      138.64      145.28     34.11 o 
   3   7  11        5.98        0.00     27.73 o 
   4   7  11        1.47        0.00     25.70 o 
   5   7  11       59.91       48.10     32.86 o 
   6   7  11       56.65       17.09     65.83 o 
   7   7  11       40.53       61.06     33.24 o 
   8   7  11       35.86       35.52     36.03 o 
  -6   8  11        0.59       18.29     61.87 o 
  -5   8  11        5.09       11.76     22.93 o 
  -4   8  11       59.72       41.87     32.05 o 
  -3   8  11       38.88       96.73     21.51 o 
  -2   8  11       30.20       30.30     34.57 o 
  -1   8  11       51.12       66.10     30.99 o 
   0   8  11        9.10       35.81     33.13 o 
   1   8  11      162.56      146.41     39.66 o 
   2   8  11       72.38      124.92     37.22 o 
   3   8  11       19.51        0.00     27.35 o 
   4   8  11       57.08       80.13     60.28 o 
   5   8  11      315.39      274.43     97.56 o 
   6   8  11       28.78       69.50     39.79 o 
 -14   0  12      159.69       47.59     36.49 o 
 -13   0  12        0.01        0.00     30.14 o 
 -12   0  12       33.86        4.76     25.38 o 
 -11   0  12       78.63       66.62     30.14 o 
 -10   0  12       38.71       42.83     26.97 o 
  -9   0  12      641.91      540.93     47.59 o 
  -8   0  12      348.13      356.92     41.24 o 
  -7   0  12       18.28       41.24     16.83 o 
  -6   0  12      118.45      105.44     16.24 o 
  -5   0  12        0.91       10.30     17.39 o 
  -4   0  12     1327.32     1352.61     27.64 o 
  -3   0  12      170.57      191.16     12.56 o 
  -2   0  12     1183.98     1143.19     31.61 o 
  -1   0  12     9333.07     8704.86    111.35 o 
   0   0  12     9481.83     8825.78    165.77 o 
   1   0  12      200.32      226.42     14.65 o 
   2   0  12      301.90      316.67     17.02 o 
   3   0  12    28176.63    29329.00    320.43 o 
   4   0  12    12084.65    12732.13    152.62 o 
   5   0  12     2361.85     2395.19     46.02 o 
   6   0  12       12.29       18.83     12.01 o 
   7   0  12       70.26       55.57     16.09 o 
   8   0  12       43.42       11.10     31.73 o 
   9   0  12       11.67        7.93     33.31 o 
  10   0  12      691.48      691.63     68.21 o 
  11   0  12      597.45      566.31     66.62 o 
  12   0  12      272.93      250.64     53.93 o 
  13   0  12       33.46       31.73     44.42 o 
  14   0  12      127.90      142.77     57.11 o 
 -14   1  12       58.53       41.64     26.30 o 
 -13   1  12       28.49        9.05     20.73 o 
 -12   1  12       55.88       86.74     23.79 o 
 -11   1  12       12.53       21.74     34.90 o 
 -10   1  12       80.02       68.61     20.10 o 
  -9   1  12        0.18        0.00     15.58 o 
  -8   1  12      377.29      370.19     24.69 o 
  -7   1  12      128.49       97.95     15.39 o 
  -6   1  12       51.95       36.80      8.90 o 
  -5   1  12       15.88       20.66      7.45 o 
  -4   1  12       62.10       47.63      8.41 o 
  -3   1  12      927.60     1044.86     19.79 o 
  -2   1  12      138.10      168.48     10.09 o 
  -1   1  12      268.92      246.99     12.29 o 
   0   1  12       37.70       44.31      7.76 o 
   1   1  12      307.34      242.03     12.33 o 
   2   1  12        6.83       14.08      5.24 o 
   3   1  12     1916.92     2246.75     37.77 o 
   4   1  12      298.01      352.56     11.79 o 
   5   1  12     2897.47     3448.86     40.13 o 
   6   1  12       79.44       92.70     10.53 o 
   7   1  12        9.21        0.00     14.00 o 
   8   1  12      788.19      869.68     48.89 o 
   9   1  12     1385.50     1526.91     48.44 o 
  10   1  12      980.74      930.44     61.07 o 
  11   1  12      851.90      788.67     53.20 o 
  12   1  12       57.89       64.92     30.22 o 
  13   1  12       48.29       75.81     31.95 o 
  14   1  12        1.91        2.00     34.20 o 
 -13   2  12        0.04        1.82     55.52 o 
 -12   2  12       14.50        0.34     23.24 o 
 -11   2  12      236.72      240.76     30.71 o 
 -10   2  12       48.85       46.69     17.23 o 
  -9   2  12       77.02       45.30     44.42 o 
  -8   2  12      198.41      196.27     21.11 o 
  -7   2  12     1664.82     1637.44     41.27 o 
  -6   2  12      469.16      468.21     22.71 o 
  -5   2  12       13.04       20.64     10.90 o 
  -4   2  12        3.72        0.00      9.72 o 
  -3   2  12      273.69      289.00     16.31 o 
  -2   2  12      937.93      937.33     16.22 o 
  -1   2  12      174.80      154.11      8.67 o 
   0   2  12     1243.95     1243.05     21.72 o 
   1   2  12        2.61        1.98      5.94 o 
   2   2  12        4.61        0.00      9.69 o 
   3   2  12     7485.49     7845.77     90.89 o 
   4   2  12      428.54      437.12     27.77 o 
   5   2  12     1378.81     1353.14     40.65 o 
   6   2  12        0.95        0.00     15.55 o 
   7   2  12       84.21      119.71     22.81 o 
   8   2  12       56.82       55.40     21.34 o 
   9   2  12       73.62       42.56     22.49 o 
  10   2  12      202.81      173.21     28.19 o 
  11   2  12      499.02      515.87     54.73 o 
  12   2  12      286.97      327.23     41.96 o 
  13   2  12       35.13       20.62     31.41 o 
 -13   3  12        6.03       92.91     26.65 o 
 -12   3  12      256.69      274.96     34.56 o 
 -11   3  12      132.10      135.19     27.05 o 
 -10   3  12      115.18      110.43     21.77 o 
  -9   3  12      139.86      138.45     22.93 o 
  -8   3  12       35.78       28.60     22.07 o 
  -7   3  12      137.42      161.14     18.58 o 
  -6   3  12      226.87      227.26     19.56 o 
  -5   3  12      274.11      265.01     19.45 o 
  -4   3  12      405.95      390.92     24.04 o 
  -3   3  12       94.61      132.36     11.80 o 
  -2   3  12     1201.46     1195.16     25.00 o 
  -1   3  12     6704.50     6534.59     54.84 o 
   0   3  12     1556.28     1564.66     24.58 o 
   1   3  12      846.11      836.85     20.78 o 
   2   3  12      291.05      287.95     14.21 o 
   3   3  12       14.23       10.28     19.62 o 
   4   3  12      975.52     1034.82     42.65 o 
   5   3  12       20.31        3.77     30.14 o 
   6   3  12      130.38      167.06     25.49 o 
   7   3  12        2.60        0.00     21.12 o 
   8   3  12      441.91      439.14     39.66 o 
   9   3  12      286.32      325.20     87.25 o 
  10   3  12       10.08        0.00     21.34 o 
  11   3  12      190.26      209.00     54.73 o 
  13   3  12        3.21       30.14     47.59 o 
 -12   4  12        0.92       38.07     39.66 o 
 -11   4  12      269.09      271.84     28.63 o 
 -10   4  12        0.77       21.01     20.20 o 
  -9   4  12       28.93        1.88     19.54 o 
  -8   4  12      321.16      302.35     28.00 o 
  -7   4  12      831.31      864.53     33.07 o 
  -6   4  12       13.67       43.49     15.88 o 
  -5   4  12       50.21       34.48     15.34 o 
  -4   4  12      295.09      320.70     21.88 o 
  -3   4  12      531.78      547.77     21.42 o 
  -2   4  12      182.15      234.87     16.35 o 
  -1   4  12      193.81      189.17     11.63 o 
   0   4  12       81.62       73.99     12.61 o 
   1   4  12     2560.33     2541.75     40.97 o 
   2   4  12      489.83      429.85     19.95 o 
   3   4  12     1331.56     1416.46     43.07 o 
   4   4  12      220.70      246.35     25.48 o 
   5   4  12       60.49       66.95     20.06 o 
   6   4  12       23.16        5.96     18.10 o 
   7   4  12       10.73       16.27     19.03 o 
   8   4  12      221.85      252.47     27.92 o 
   9   4  12       53.50       55.70     24.33 o 
  10   4  12       30.61       17.64     26.12 o 
  11   4  12       26.24       24.76     49.18 o 
  12   4  12      167.90      161.52     39.23 o 
 -11   5  12        4.46        0.00     81.69 o 
 -10   5  12      257.38      240.34     39.44 o 
  -9   5  12      542.20      490.08     34.86 o 
  -8   5  12       31.30        7.78     19.03 o 
  -7   5  12       81.30       82.23     26.11 o 
  -6   5  12        6.58        9.79     16.53 o 
  -5   5  12       65.37       54.26     16.76 o 
  -4   5  12       17.88       43.55     16.30 o 
  -3   5  12      322.86      295.71     19.49 o 
  -2   5  12      126.04      141.44     16.46 o 
  -1   5  12      318.66      338.96     20.95 o 
   0   5  12        4.04        0.98     13.35 o 
   1   5  12       45.43       51.17     14.92 o 
   2   5  12      189.93      218.40     25.78 o 
   3   5  12       73.30       76.68     22.09 o 
   4   5  12      105.26      108.39     25.26 o 
   5   5  12     1160.16     1147.91     44.27 o 
   6   5  12      182.66      183.48     27.14 o 
   7   5  12       56.96       30.67     53.93 o 
   8   5  12      182.73      169.38     38.86 o 
   9   5  12       29.79       14.08     26.30 o 
  10   5  12        3.00       37.40     65.83 o 
  11   5  12        2.69        0.00     31.95 o 
 -10   6  12       32.78        0.00     33.42 o 
  -9   6  12        1.57       27.77     28.98 o 
  -8   6  12        0.66        0.00     21.07 o 
  -7   6  12        5.87       14.08     31.08 o 
  -6   6  12      444.22      454.48     29.84 o 
  -5   6  12       85.50       65.47     26.10 o 
  -4   6  12       15.74        0.00     16.13 o 
  -3   6  12       27.41       62.69     17.19 o 
  -2   6  12       90.90       84.85     18.96 o 
  -1   6  12       78.77       86.01     21.38 o 
   0   6  12       76.23       96.42     18.78 o 
   1   6  12     1866.85     1702.12     51.32 o 
   2   6  12        0.08        0.00     19.26 o 
   3   6  12      162.85      157.20     27.47 o 
   4   6  12        2.92        0.00     27.76 o 
   5   6  12      240.20      272.50     42.83 o 
   6   6  12       11.37       12.75     29.30 o 
   7   6  12      233.46      222.96     37.86 o 
   8   6  12       97.03      102.83     49.97 o 
   9   6  12       19.29        0.32     29.16 o 
  10   6  12       19.61       49.41     34.83 o 
  -8   7  12       26.71        0.00     56.31 o 
  -7   7  12      103.59       93.40     24.67 o 
  -6   7  12       34.81       22.67     46.26 o 
  -5   7  12        6.15       25.23     19.53 o 
  -4   7  12        6.51       17.36     22.90 o 
  -3   7  12        1.34        0.00     16.23 o 
  -2   7  12       41.98       17.37     21.29 o 
  -1   7  12        4.47       19.50     16.55 o 
   0   7  12        0.42       14.82     21.85 o 
   1   7  12      260.18      265.41     31.28 o 
   2   7  12       55.27       41.22     49.18 o 
   3   7  12      107.79      172.89     35.21 o 
   4   7  12       94.73      105.74     49.97 o 
   5   7  12      414.84      420.81     46.88 o 
   6   7  12       11.15        9.41     31.40 o 
   7   7  12        3.89        8.65     33.06 o 
   8   7  12       11.59        0.00     38.07 o 
  -6   8  12       31.65        0.00     23.59 o 
  -5   8  12      199.54      246.36     33.34 o 
  -4   8  12        7.43        1.96     19.86 o 
  -3   8  12        1.87        0.00     18.59 o 
  -2   8  12        3.76       51.77     25.67 o 
  -1   8  12      162.99      138.34     33.11 o 
   0   8  12        9.86        0.00     30.40 o 
   1   8  12      114.54      147.93     49.18 o 
   2   8  12      493.01      496.34     52.14 o 
   3   8  12      138.27      173.19     38.92 o 
   4   8  12      161.29       93.79     36.73 o 
   5   8  12      152.53      152.35     36.74 o 
   6   8  12       10.93       14.50     71.38 o 
 -14   1  13       27.64       85.28     27.44 o 
 -13   1  13        1.24        0.00     28.55 o 
 -12   1  13       35.11       26.97     21.31 o 
 -11   1  13      239.73      217.50     27.46 o 
 -10   1  13        0.61        5.18     16.71 o 
  -9   1  13       20.81       10.31     16.83 o 
  -8   1  13      353.93      384.46     44.25 o 
  -7   1  13        0.52        0.00     12.86 o 
  -6   1  13       80.65      110.77     13.86 o 
  -5   1  13        4.68        7.55     10.75 o 
  -4   1  13       12.37        7.44      7.69 o 
  -3   1  13      419.31      486.55     16.68 o 
  -2   1  13     2255.48     2423.86     29.80 o 
  -1   1  13      328.17      337.99     17.17 o 
   0   1  13      182.14      181.83     10.79 o 
   1   1  13       18.66       14.50      6.14 o 
   2   1  13      164.30      173.46      9.35 o 
   3   1  13      163.68      201.21     10.07 o 
   4   1  13      577.85      581.69     13.96 o 
   5   1  13      384.22      371.85     14.37 o 
   6   1  13       32.66       33.47     13.06 o 
   7   1  13      255.85      294.40     27.51 o 
   8   1  13      114.99      141.27     20.24 o 
   9   1  13      787.25      772.42     34.22 o 
  10   1  13      144.47      102.03     27.98 o 
  11   1  13        1.20        2.33     33.31 o 
  12   1  13       33.88       36.79     98.35 o 
  13   1  13        0.26        0.00     46.00 o 
 -13   2  13        2.96       19.41     43.62 o 
 -12   2  13       13.25       27.86     22.81 o 
 -11   2  13        0.13        0.00     23.00 o 
 -10   2  13       37.90       41.06     19.61 o 
  -9   2  13      649.47      626.88     31.97 o 
  -8   2  13      744.66      665.35     31.94 o 
  -7   2  13      189.98      175.20     17.72 o 
  -6   2  13       55.78       72.31     13.38 o 
  -5   2  13       95.15      114.90     14.14 o 
  -4   2  13       97.13      102.75     12.40 o 
  -3   2  13      173.95      182.15     10.74 o 
  -2   2  13     2000.83     2099.28     24.69 o 
  -1   2  13        0.02        0.00      5.93 o 
   0   2  13        9.78        7.64      8.33 o 
   1   2  13      747.01      661.69     16.68 o 
   2   2  13      460.18      404.94     16.71 o 
   3   2  13     8295.50     8586.36     99.75 o 
   4   2  13     1285.59     1216.43     31.53 o 
   5   2  13     1009.59      989.67     37.72 o 
   6   2  13      614.81      728.83     35.21 o 
   7   2  13      924.11      968.86     44.42 o 
   8   2  13       49.08       75.46     22.84 o 
   9   2  13       12.05       10.14     17.42 o 
  10   2  13       73.59       74.09     20.30 o 
  11   2  13       20.88        0.00     26.34 o 
  12   2  13       30.76       23.34     28.59 o 
  13   2  13        4.70       15.67     33.08 o 
 -13   3  13       14.67        2.76     33.31 o 
 -12   3  13        0.06        1.84     23.94 o 
 -11   3  13      383.85      363.03     35.69 o 
 -10   3  13       42.20       68.26     25.79 o 
  -9   3  13      143.50      154.58     23.57 o 
  -8   3  13       27.63       45.61     18.76 o 
  -7   3  13       18.28       27.55     16.26 o 
  -6   3  13       47.26       58.11     15.29 o 
  -5   3  13       40.28       42.38     13.98 o 
  -4   3  13       86.68      102.61     14.39 o 
  -3   3  13      581.95      690.97     19.52 o 
  -2   3  13        0.67       31.14     10.85 o 
  -1   3  13      100.23      111.20      9.33 o 
   0   3  13      728.46      762.10     17.83 o 
   1   3  13        7.41        9.68      7.45 o 
   2   3  13      233.41      258.46     13.06 o 
   3   3  13     1378.65     1354.39     46.49 o 
   4   3  13      107.02      124.83     23.00 o 
   5   3  13      172.51      212.15     27.77 o 
   6   3  13       28.19       40.88     21.34 o 
   7   3  13      341.52      371.07     33.87 o 
   8   3  13      245.80      261.19     31.17 o 
   9   3  13        7.66        0.00     21.69 o 
  10   3  13      115.72      101.01     29.35 o 
  11   3  13      232.22      265.63     42.83 o 
  13   3  13       93.78      153.87     55.52 o 
 -12   4  13       27.02      108.47     26.64 o 
 -11   4  13       26.27       37.70     22.17 o 
 -10   4  13      412.07      365.27     33.14 o 
  -9   4  13      227.50      257.55     58.46 o 
  -8   4  13       21.25       30.37     18.76 o 
  -7   4  13       19.63       29.14     16.03 o 
  -6   4  13        2.99       37.49     19.69 o 
  -5   4  13      113.64      161.61     29.08 o 
  -4   4  13      216.90      212.98     19.57 o 
  -3   4  13        0.73        0.00     11.21 o 
  -2   4  13        4.83        0.00     10.91 o 
  -1   4  13        3.65        0.00      8.34 o 
   0   4  13      601.91      539.76     23.60 o 
   1   4  13      232.21      229.43     16.74 o 
   2   4  13      428.40      474.79     20.09 o 
   3   4  13     1656.27     1655.09     54.45 o 
   4   4  13       83.38       98.92     20.76 o 
   5   4  13       69.89      125.69     22.39 o 
   6   4  13       27.18       42.60     25.85 o 
   7   4  13     1894.88     1815.74     72.02 o 
   8   4  13      280.88      274.18     28.10 o 
   9   4  13       10.86       11.31     21.94 o 
  10   4  13        4.47       13.29     26.30 o 
  11   4  13       44.86       69.68     28.91 o 
  12   4  13       25.10       23.48     33.15 o 
 -11   5  13       37.73       29.58     35.07 o 
 -10   5  13       15.84        0.00     24.64 o 
  -9   5  13        0.00       18.29     22.26 o 
  -8   5  13      559.61      541.12     36.26 o 
  -7   5  13        2.03        0.00     16.08 o 
  -6   5  13       13.40       54.07     16.47 o 
  -5   5  13       10.66       16.01     23.13 o 
  -4   5  13        0.43       17.39     15.39 o 
  -3   5  13      447.99      455.86     26.12 o 
  -2   5  13     1021.08      952.43     29.31 o 
  -1   5  13      506.34      576.38     26.60 o 
   0   5  13        0.00       22.42     14.45 o 
   1   5  13       45.06       65.84     15.77 o 
   2   5  13        0.35       20.12     27.04 o 
   3   5  13      167.92      106.80     23.75 o 
   4   5  13      102.33      105.98     33.35 o 
   5   5  13        0.71        0.00     34.72 o 
   6   5  13       57.13       54.22     23.23 o 
   7   5  13      194.03      166.07     31.60 o 
   8   5  13        0.01       23.69     25.92 o 
   9   5  13      614.09      676.47     52.22 o 
  10   5  13       15.28        0.00     29.55 o 
  11   5  13       71.65       77.63     36.08 o 
 -10   6  13        5.81        8.83     35.71 o 
  -9   6  13        3.15        0.00     22.08 o 
  -8   6  13       11.24        2.69     44.01 o 
  -7   6  13        6.85        0.00     20.41 o 
  -6   6  13        3.47       24.52     17.73 o 
  -5   6  13       85.28       72.66     18.00 o 
  -4   6  13       38.11       63.66     18.83 o 
  -3   6  13      159.41      200.15     21.41 o 
  -2   6  13      252.61      251.91     20.83 o 
  -1   6  13      113.92      104.24     17.87 o 
   0   6  13       21.15        0.00     14.94 o 
   1   6  13        1.32        3.29     21.91 o 
   2   6  13        0.01        5.68     19.44 o 
   3   6  13      442.12      386.25     33.80 o 
   4   6  13      213.70      211.32     45.70 o 
   5   6  13      170.05      138.05     32.19 o 
   6   6  13       65.58       79.00     29.04 o 
   7   6  13      209.83      115.80     31.68 o 
   8   6  13       23.13        0.00     29.30 o 
   9   6  13       47.35       17.45     34.26 o 
  10   6  13       30.60       36.30     49.18 o 
  -8   7  13      190.91      247.43     32.54 o 
  -7   7  13       72.50       78.38     24.07 o 
  -6   7  13        3.33        0.00     18.32 o 
  -5   7  13        7.50        0.00     18.36 o 
  -4   7  13        0.44        7.18     21.52 o 
  -3   7  13       63.16       50.85     19.17 o 
  -2   7  13       54.51       25.41     17.13 o 
  -1   7  13       91.93       84.99     25.00 o 
   0   7  13        4.98       14.43     21.19 o 
   1   7  13      107.37       95.48     28.11 o 
   2   7  13        6.42       58.09     40.45 o 
   3   7  13      121.72      122.44     34.04 o 
   4   7  13      153.48       92.27     32.86 o 
   5   7  13       88.76       48.34     31.21 o 
   6   7  13       14.35        0.00     32.42 o 
   7   7  13       78.77       63.73     34.48 o 
   8   7  13        4.12        8.96     31.63 o 
  -6   8  13        0.15       16.45     23.01 o 
  -5   8  13       53.79       79.44     22.92 o 
  -4   8  13        0.92       26.55     24.50 o 
  -3   8  13      195.57      143.01     23.12 o 
  -2   8  13        9.06        0.00     29.23 o 
  -1   8  13      147.31      226.84     49.18 o 
   0   8  13        7.03       17.45     36.49 o 
   1   8  13        0.32        2.02     41.24 o 
   2   8  13       25.57       56.21     35.29 o 
   3   8  13      586.25      535.14     53.74 o 
   4   8  13       69.97      131.80     37.47 o 
   5   8  13      216.92      231.75     45.18 o 
   6   8  13        5.85       48.99     37.85 o 
 -14   0  14       11.03        0.00     33.31 o 
 -13   0  14        2.17        1.59     31.73 o 
 -12   0  14        0.25        0.00     23.79 o 
 -11   0  14      127.16      115.80     33.31 o 
 -10   0  14        7.94        0.00     23.79 o 
  -9   0  14      987.36      916.89     55.52 o 
  -8   0  14      105.44       98.35     30.14 o 
  -7   0  14      446.08      347.40     38.07 o 
  -6   0  14       17.07        0.00     11.16 o 
  -5   0  14      478.16      472.81     21.83 o 
  -4   0  14     2341.65     2199.47     36.39 o 
  -3   0  14    10474.24    10889.96    322.02 o 
  -2   0  14        0.62        0.58     11.02 o 
  -1   0  14     1196.94     1305.80     48.38 o 
   0   0  14      433.75      419.71     20.62 o 
   1   0  14     3124.22     2906.58     48.78 o 
   2   0  14      148.64      132.11     13.45 o 
   3   0  14     7736.56     7907.69    102.12 o 
   4   0  14      809.27      825.84     26.40 o 
   5   0  14     8344.73     8872.66    116.24 o 
   6   0  14       33.08       41.88     13.20 o 
   7   0  14       52.93       54.98     15.55 o 
   8   0  14      475.78      356.92     47.59 o 
   9   0  14     4015.42     3997.50    133.25 o 
  10   0  14       47.12        3.17     36.49 o 
  11   0  14       36.54       38.07     39.66 o 
  12   0  14      129.69      125.32     52.35 o 
  13   0  14       94.84       84.07     46.00 o 
 -14   1  14       33.37       39.32     26.34 o 
 -13   1  14        1.40        3.17     31.73 o 
 -12   1  14        1.93       18.69     23.79 o 
 -11   1  14      171.28      144.45     24.10 o 
 -10   1  14      890.01      910.44     50.76 o 
  -9   1  14      248.12      268.54     34.90 o 
  -8   1  14       20.73       34.57     16.10 o 
  -7   1  14        0.82        0.93     11.51 o 
  -6   1  14       47.95       33.52     11.75 o 
  -5   1  14       35.04       44.18      9.34 o 
  -4   1  14        2.98        0.00      7.23 o 
  -3   1  14     7397.80     7313.26     67.77 o 
  -2   1  14      441.71      500.52     17.18 o 
  -1   1  14      188.16      263.96     13.62 o 
   0   1  14       64.44       69.19      8.14 o 
   1   1  14      152.74      183.79     10.21 o 
   2   1  14        0.35        0.00      5.20 o 
   3   1  14      101.21       99.39     12.36 o 
   4   1  14      716.33      751.87     18.32 o 
   5   1  14      298.79      310.76     15.80 o 
   6   1  14      216.59      265.99     19.36 o 
   7   1  14       19.97       11.60     21.06 o 
   8   1  14      482.21      497.47     28.91 o 
   9   1  14     2910.88     2967.13     81.32 o 
  10   1  14       59.81       31.02     31.73 o 
  11   1  14        0.62       32.52     26.85 o 
  12   1  14        9.47        0.00     28.59 o 
  13   1  14        0.84       22.58     33.08 o 
 -13   2  14        1.60       20.33     25.38 o 
 -12   2  14        8.55       40.26     24.33 o 
 -11   2  14      111.56      142.86     27.98 o 
 -10   2  14       12.18       15.86     25.38 o 
  -9   2  14      647.66      623.35     43.02 o 
  -8   2  14        7.07        0.00     14.50 o 
  -7   2  14     1008.03     1013.59     31.63 o 
  -6   2  14     1829.76     1763.69     38.19 o 
  -5   2  14       41.70       41.14     11.88 o 
  -4   2  14      521.99      466.22     15.22 o 
  -3   2  14     2104.85     2019.00     29.47 o 
  -2   2  14        0.49        1.85      6.42 o 
  -1   2  14      920.58      925.87     17.60 o 
   0   2  14        2.51       10.29      7.13 o 
   1   2  14      728.72      711.04     17.11 o 
   2   2  14       11.28        1.52      5.34 o 
   3   2  14      856.37      856.80     28.41 o 
   4   2  14      400.48      500.93     23.32 o 
   5   2  14     1702.77     1970.12     42.33 o 
   6   2  14       96.89       97.71     16.93 o 
   7   2  14       36.77       23.32     16.77 o 
   8   2  14        4.62       19.51     17.27 o 
   9   2  14     1225.64     1170.65     41.77 o 
  10   2  14      161.71      172.63     24.01 o 
  11   2  14        4.63        0.00     27.76 o 
  12   2  14       79.69      108.40     33.43 o 
  13   2  14      126.53      133.00     38.69 o 
 -13   3  14       33.78       51.62     26.64 o 
 -12   3  14       98.39      101.88     27.05 o 
 -11   3  14      111.31      123.11     54.73 o 
 -10   3  14      636.24      633.38     34.56 o 
  -9   3  14        8.97        5.81     17.83 o 
  -8   3  14      462.66      511.06     32.67 o 
  -7   3  14     1121.70     1181.48     35.45 o 
  -6   3  14      108.33      157.44     18.10 o 
  -5   3  14       75.02       66.04     17.40 o 
  -4   3  14      177.13      155.72     16.33 o 
  -3   3  14       78.36       85.27     10.73 o 
  -2   3  14       15.19       18.87      7.91 o 
  -1   3  14      465.58      524.21     17.38 o 
   0   3  14     2224.02     2205.65     29.72 o 
   1   3  14       59.34       56.83      8.47 o 
   2   3  14        7.49        9.85     11.86 o 
   3   3  14      651.97      755.09     39.23 o 
   4   3  14      129.68      101.02     21.38 o 
   5   3  14        1.83        0.00     19.66 o 
   6   3  14       54.02       54.24     31.73 o 
   7   3  14       33.12       10.44     19.18 o 
   8   3  14       20.74       66.10     24.77 o 
   9   3  14       62.39       66.98     36.49 o 
  10   3  14       11.93       43.45     29.35 o 
  11   3  14       24.01       33.93     27.33 o 
  12   3  14       80.45       49.18     41.24 o 
  13   3  14        1.36        0.00     47.59 o 
 -12   4  14       33.27        9.29     23.48 o 
 -11   4  14        7.26        2.18     22.67 o 
 -10   4  14        1.69        0.00     28.30 o 
  -9   4  14       29.27       49.07     36.67 o 
  -8   4  14       12.38       28.44     22.09 o 
  -7   4  14      133.92      130.58     19.95 o 
  -6   4  14      938.87      977.74     33.07 o 
  -5   4  14        0.65       17.96     15.25 o 
  -4   4  14      163.90      175.32     19.24 o 
  -3   4  14       77.36       60.37     13.17 o 
  -2   4  14      125.72      138.20     14.93 o 
  -1   4  14     2659.72     2616.97     33.09 o 
   0   4  14      158.63      181.66     13.06 o 
   1   4  14      700.54      707.92     20.64 o 
   2   4  14       27.65       29.09     11.08 o 
   3   4  14      131.81      197.71     23.74 o 
   4   4  14       91.90       73.99     21.42 o 
   5   4  14       73.81       52.03     21.02 o 
   6   4  14      177.03      181.59     26.05 o 
   7   4  14        3.43        9.92     19.56 o 
   8   4  14       46.60       39.99     20.51 o 
   9   4  14       20.64       26.66     20.38 o 
  10   4  14       80.19       75.01     30.46 o 
  11   4  14      182.71      204.39     51.56 o 
  12   4  14       75.56       57.72     33.44 o 
 -11   5  14        7.46        0.00     22.82 o 
 -10   5  14       23.72        0.00     43.93 o 
  -9   5  14      170.75      163.72     27.13 o 
  -8   5  14       48.18       56.64     25.69 o 
  -7   5  14      122.03      154.66     20.69 o 
  -6   5  14      124.98      111.91     18.99 o 
  -5   5  14       89.68       81.21     18.18 o 
  -4   5  14       23.96       23.77     15.93 o 
  -3   5  14        0.22        0.92     15.42 o 
  -2   5  14       15.09        7.23     13.72 o 
  -1   5  14      307.40      297.97     24.72 o 
   0   5  14       55.03       32.57     19.45 o 
   1   5  14      481.42      463.82     24.41 o 
   2   5  14      402.94      334.63     30.54 o 
   3   5  14       45.58       54.21     22.67 o 
   4   5  14        6.72        0.00     20.69 o 
   5   5  14        4.06        0.00     19.50 o 
   6   5  14       25.14        8.13     21.89 o 
   7   5  14      538.20      593.02     47.61 o 
   8   5  14        3.81        0.00     26.30 o 
   9   5  14       51.05       17.77     29.04 o 
  10   5  14       54.93       69.40     35.69 o 
  11   5  14       56.42       77.23     40.45 o 
 -10   6  14        6.01       69.04     34.84 o 
  -9   6  14        0.10        0.00     28.52 o 
  -8   6  14       27.92       45.81     22.53 o 
  -7   6  14       38.75       22.52     18.33 o 
  -6   6  14      133.13      121.17     20.55 o 
  -5   6  14       40.62       30.72     17.62 o 
  -4   6  14       69.35       95.17     22.67 o 
  -3   6  14        0.98        0.00     15.69 o 
  -2   6  14      282.01      277.88     24.04 o 
  -1   6  14      663.50      687.29     28.06 o 
   0   6  14      400.59      395.04     32.78 o 
   1   6  14        0.00        0.00     20.59 o 
   2   6  14       42.04       43.35     23.19 o 
   3   6  14       25.91       58.47     23.65 o 
   4   6  14        1.29       28.74     22.61 o 
   5   6  14        7.65        2.53     48.38 o 
   6   6  14       43.30       36.95     29.63 o 
   7   6  14        8.23       12.86     29.55 o 
   8   6  14        8.02        0.00     53.14 o 
   9   6  14        0.00       28.55     95.18 o 
  10   6  14       18.70        0.00     52.35 o 
  -8   7  14        0.22       20.01     27.07 o 
  -7   7  14       60.08       45.97     24.13 o 
  -6   7  14        0.42        0.00     29.31 o 
  -5   7  14      131.90      142.27     28.85 o 
  -4   7  14      209.59      194.13     22.91 o 
  -3   7  14       29.43       49.60     19.13 o 
  -2   7  14      256.28      178.51     23.01 o 
  -1   7  14      476.05      437.45     35.96 o 
   0   7  14        1.66        0.17     22.29 o 
   1   7  14        5.26       32.01     24.60 o 
   2   7  14        9.40        0.00     29.04 o 
   3   7  14       42.13       21.09     32.52 o 
   4   7  14       25.11        0.00     29.30 o 
   5   7  14       23.76       35.53     61.87 o 
   6   7  14        0.04       12.17     33.39 o 
   7   7  14       80.78       91.21     68.21 o 
   8   7  14        9.52        0.00     34.32 o 
  -6   8  14       19.97       24.27     24.24 o 
  -5   8  14       92.36      111.03     24.24 o 
  -4   8  14       11.63       32.92     30.57 o 
  -3   8  14        1.96        0.00     23.25 o 
  -2   8  14        2.76        0.00     23.52 o 
  -1   8  14       69.61       82.94     31.17 o 
   0   8  14       48.40        9.52     38.07 o 
   1   8  14        0.78       11.16     48.38 o 
   2   8  14      151.08      130.49     51.56 o 
   3   8  14        0.35       43.30     79.32 o 
   4   8  14       24.34       28.60     70.59 o 
   5   8  14       63.48        0.00     85.66 o 
 -13   1  15       50.40       51.56     23.56 o 
 -12   1  15       21.74        9.27     21.68 o 
 -11   1  15       38.07       23.57     19.04 o 
 -10   1  15       15.09        3.42     17.84 o 
  -9   1  15       21.97        4.81     40.45 o 
  -8   1  15      127.70      125.48     21.68 o 
  -7   1  15      113.48       98.32     15.28 o 
  -6   1  15      136.63      146.79     15.54 o 
  -5   1  15      193.68      201.24     13.16 o 
  -4   1  15        9.29       15.32      8.64 o 
  -3   1  15       54.74       57.70     10.68 o 
  -2   1  15     1873.11     1954.00     31.49 o 
  -1   1  15        1.54        6.69      7.79 o 
   0   1  15       69.93       74.45      8.67 o 
   1   1  15      213.71      203.32     11.68 o 
   2   1  15      367.33      444.14     17.41 o 
   3   1  15        1.82        5.38      5.39 o 
   4   1  15     1666.62     1577.47     47.40 o 
   5   1  15       64.75       59.57     15.12 o 
   6   1  15       73.43       99.36     16.13 o 
   7   1  15       18.75       42.35     17.69 o 
   8   1  15      377.61      429.73     27.23 o 
   9   1  15        8.90        0.00     23.48 o 
  10   1  15      100.33       74.93     28.59 o 
  11   1  15        2.32        0.00     33.31 o 
  12   1  15       18.32        6.35     31.41 o 
  13   1  15        1.07        0.00     29.71 o 
 -13   2  15       23.13       18.14     35.69 o 
 -12   2  15        0.00       19.45     21.22 o 
 -11   2  15       37.60      102.37     25.22 o 
 -10   2  15       16.51       20.38     18.48 o 
  -9   2  15      140.65      119.81     22.97 o 
  -8   2  15      748.82      765.39     33.80 o 
  -7   2  15      419.95      406.04     23.79 o 
  -6   2  15      330.17      337.45     21.15 o 
  -5   2  15     1559.28     1658.30     34.98 o 
  -4   2  15        9.80        2.34      7.63 o 
  -3   2  15        3.14        5.39      7.93 o 
  -2   2  15     1142.57     1130.91     18.69 o 
  -1   2  15     6527.52     6750.77     59.53 o 
   0   2  15      311.89      322.96     13.97 o 
   1   2  15        1.66       16.83      7.31 o 
   2   2  15      567.20      639.55     21.29 o 
   3   2  15     2562.54     2676.73     47.70 o 
   4   2  15      111.23      156.83     17.30 o 
   5   2  15      190.95      210.85     19.91 o 
   6   2  15      670.51      763.18     33.24 o 
   7   2  15     1308.78     1315.52     40.14 o 
   8   2  15      385.49      418.50     29.17 o 
   9   2  15       85.10       88.64     21.16 o 
  10   2  15       19.77        5.18     25.22 o 
  11   2  15       18.07       56.54     31.35 o 
  12   2  15        6.09       42.28     33.15 o 
  13   2  15       12.60        7.38     33.59 o 
 -13   3  15       82.67       63.23     27.77 o 
 -12   3  15       21.77        0.00     22.81 o 
 -11   3  15       27.75       40.09     24.37 o 
 -10   3  15        2.47       58.73     23.24 o 
  -9   3  15      269.22      278.34     32.33 o 
  -8   3  15       10.24       38.33     19.00 o 
  -7   3  15       65.60       67.28     17.50 o 
  -6   3  15       53.22       36.52     16.94 o 
  -5   3  15      433.55      399.24     26.91 o 
  -4   3  15       28.91        7.21     13.51 o 
  -3   3  15       93.11       94.08     11.07 o 
  -2   3  15       18.68       24.49      8.79 o 
  -1   3  15     1549.44     1500.18     24.81 o 
   0   3  15     1067.57      975.86     20.98 o 
   1   3  15       19.30       12.98      7.64 o 
   2   3  15       15.16       16.54      7.69 o 
   3   3  15        9.88        8.94     13.99 o 
   4   3  15      728.67      687.86     30.00 o 
   5   3  15      136.17      181.94     25.46 o 
   6   3  15        6.73       11.74     21.12 o 
   7   3  15       36.86       32.72     29.35 o 
   8   3  15       24.28       55.81     23.48 o 
   9   3  15       46.76       67.74     25.92 o 
  10   3  15       59.02       71.87     21.33 o 
  11   3  15      120.62      146.37     58.69 o 
  12   3  15       51.12       56.48     34.09 o 
 -12   4  15        0.14        0.00     25.92 o 
 -11   4  15      151.77      212.38     33.15 o 
 -10   4  15      193.88      155.77     45.92 o 
  -9   4  15       88.82      111.09     24.22 o 
  -8   4  15       10.55       24.23     18.43 o 
  -7   4  15      175.14      206.07     21.51 o 
  -6   4  15       67.04      102.24     17.86 o 
  -5   4  15      459.44      430.80     26.65 o 
  -4   4  15      397.27      349.37     28.39 o 
  -3   4  15      144.19      136.59     14.53 o 
  -2   4  15      238.81      264.35     17.80 o 
  -1   4  15     1079.84     1200.95     28.56 o 
   0   4  15      251.26      192.14     13.81 o 
   1   4  15       24.92       43.46     11.64 o 
   2   4  15       85.86      108.83     32.30 o 
   3   4  15        2.21        5.71     18.42 o 
   4   4  15       42.58       45.08     20.56 o 
   5   4  15        2.93        0.00     17.57 o 
   6   4  15      162.13      145.56     24.37 o 
   7   4  15        6.52        0.00     26.75 o 
   8   4  15       44.41       36.53     22.31 o 
   9   4  15       21.43       15.08     36.46 o 
  10   4  15        2.73        0.00     24.94 o 
  11   4  15       12.38       20.88     27.44 o 
  12   4  15        0.95        1.59     42.83 o 
 -11   5  15        8.92        4.51     23.07 o 
 -10   5  15       11.17        9.78     54.53 o 
  -9   5  15       57.31       60.00     30.72 o 
  -8   5  15       62.57       74.60     22.01 o 
  -7   5  15      238.87      292.84     25.56 o 
  -6   5  15       95.03       81.04     26.10 o 
  -5   5  15       59.26       58.20     17.52 o 
  -4   5  15       37.09       41.33     16.14 o 
  -3   5  15      183.72      187.50     20.61 o 
  -2   5  15      255.86      242.77     19.19 o 
  -1   5  15      889.25      914.91     29.32 o 
   0   5  15       20.29       48.95     14.40 o 
   1   5  15       37.70       16.05     21.18 o 
   2   5  15      110.86      128.93     24.18 o 
   3   5  15       18.34        0.04     21.30 o 
   4   5  15       59.86       68.90     23.50 o 
   5   5  15      103.43       75.36     23.98 o 
   6   5  15        5.27        0.00     19.49 o 
   7   5  15        2.03       24.27     23.22 o 
   8   5  15      425.00      420.40     44.19 o 
   9   5  15       71.10       99.94     34.26 o 
  10   5  15        0.10        0.00     33.31 o 
  11   5  15       15.70       47.81     32.01 o 
 -10   6  15        1.26        0.00     25.19 o 
  -9   6  15      224.31      223.33     30.25 o 
  -8   6  15        1.59        0.00     33.21 o 
  -7   6  15       81.06      102.90     21.16 o 
  -6   6  15       13.16       29.69     17.86 o 
  -5   6  15       18.33       26.96     17.68 o 
  -4   6  15       42.86       40.16     17.33 o 
  -3   6  15       77.43       46.14     16.44 o 
  -2   6  15      454.93      456.38     27.64 o 
  -1   6  15      270.77      280.36     21.70 o 
   0   6  15      123.76      103.08     32.15 o 
   1   6  15       20.23        0.00     20.19 o 
   2   6  15      832.84      856.66     42.89 o 
   3   6  15      112.50      149.97     37.56 o 
   4   6  15        0.05       10.84     26.11 o 
   5   6  15        0.63        9.82     25.21 o 
   6   6  15        0.20        0.00     28.10 o 
   7   6  15       36.88        0.00     51.56 o 
   8   6  15        1.45        0.00     28.34 o 
   9   6  15        6.53        0.00     32.40 o 
  10   6  15       99.62       37.32     69.80 o 
  -8   7  15        2.31       30.60     24.02 o 
  -7   7  15        8.15        9.20     51.30 o 
  -6   7  15        8.57       42.35     20.09 o 
  -5   7  15        4.15        0.23     18.84 o 
  -4   7  15        7.56       21.65     19.02 o 
  -3   7  15      162.56      166.77     22.52 o 
  -2   7  15      122.87      120.08     20.71 o 
  -1   7  15      209.31      217.75     44.42 o 
   0   7  15      271.67      264.04     31.84 o 
   1   7  15      314.09      320.62     60.99 o 
   2   7  15       89.00      108.03     25.73 o 
   3   7  15       51.55       21.39     64.25 o 
   4   7  15       82.85       74.71     34.60 o 
   5   7  15      220.45      231.74     57.90 o 
   6   7  15       15.83        0.00     37.28 o 
   7   7  15        9.28        0.00     61.87 o 
   8   7  15      104.27      113.72     40.11 o 
  -5   8  15       11.75        0.00     20.90 o 
  -4   8  15        5.92        6.98     19.85 o 
  -3   8  15       26.21       15.55     26.62 o 
  -2   8  15       39.23       90.08     26.37 o 
  -1   8  15        0.03       14.48     26.64 o 
   0   8  15       98.84      107.87     39.66 o 
   1   8  15       63.16       26.97     36.49 o 
   2   8  15      167.79      186.40     38.67 o 
   3   8  15       28.11       32.92     86.45 o 
   4   8  15       14.66       44.98     33.42 o 
   5   8  15        9.13        0.00     31.21 o 
 -13   0  16        0.81       46.00     31.73 o 
 -12   0  16        0.09        0.00     26.97 o 
 -11   0  16       32.38       49.18     28.55 o 
 -10   0  16        1.57        3.17     23.79 o 
  -9   0  16      304.20      331.54     42.83 o 
  -8   0  16     2753.91     2741.14     92.01 o 
  -7   0  16      161.53      114.21     26.97 o 
  -6   0  16       87.48       70.22     16.71 o 
  -5   0  16       51.22       34.49     12.43 o 
  -4   0  16     1001.24     1189.03     81.69 o 
  -3   0  16     2096.16     2862.52     57.37 o 
  -2   0  16      543.82      577.35     28.14 o 
  -1   0  16      403.23      402.42     22.82 o 
   0   0  16      113.47      116.82     14.65 o 
   1   0  16      116.43      154.52     14.89 o 
   2   0  16      158.03      147.88     14.38 o 
   3   0  16     1524.92     1608.65     36.68 o 
   4   0  16     7362.34     7653.93    210.98 o 
   5   0  16     1059.96     1274.57     35.07 o 
   6   0  16      296.66      311.69     22.82 o 
   7   0  16       25.36        0.00     31.73 o 
   8   0  16      205.96      206.22     41.24 o 
   9   0  16      164.96      190.36     41.24 o 
  10   0  16      218.70      264.91     52.35 o 
  11   0  16       12.98       20.62     33.31 o 
  12   0  16      170.14      131.66     52.35 o 
  13   0  16       14.80        0.00     42.83 o 
 -13   1  16        6.58       56.69     52.35 o 
 -12   1  16        3.53        0.00     21.22 o 
 -11   1  16       28.92       30.27     20.73 o 
 -10   1  16      321.74      259.91     30.29 o 
  -9   1  16      632.88      580.64     34.72 o 
  -8   1  16        6.50        0.79     16.83 o 
  -7   1  16        4.88       17.15     13.18 o 
  -6   1  16      640.61      519.60     27.83 o 
  -5   1  16       89.02      117.93     11.99 o 
  -4   1  16       46.87       50.40     10.25 o 
  -3   1  16        0.00        5.01      7.70 o 
  -2   1  16        4.92       34.62      9.85 o 
  -1   1  16     1750.35     1970.87     31.11 o 
   0   1  16       82.62       74.52      9.44 o 
   1   1  16       22.23       17.85      9.62 o 
   2   1  16       27.54       40.26      7.43 o 
   3   1  16     1199.46     1526.06     23.06 o 
   4   1  16      430.32      429.55     13.91 o 
   5   1  16      125.29       92.40     15.00 o 
   6   1  16      167.21      157.92     18.44 o 
   7   1  16      399.89      433.38     27.31 o 
   8   1  16       15.05        0.00     38.86 o 
   9   1  16      404.39      403.59     40.33 o 
  10   1  16      625.79      667.70     48.78 o 
  11   1  16      214.70      195.96     35.84 o 
  12   1  16        9.86       46.18     40.45 o 
  13   1  16        7.70        0.00     33.59 o 
 -13   2  16        4.52        9.81     22.82 o 
 -12   2  16       28.50       20.19     24.37 o 
 -11   2  16       23.61       77.73     30.14 o 
 -10   2  16        2.11       33.31     20.19 o 
  -9   2  16       14.11       22.98     18.48 o 
  -8   2  16      658.55      667.96     32.67 o 
  -7   2  16       11.83        0.00     13.00 o 
  -6   2  16       93.28       90.81     14.82 o 
  -5   2  16        0.70        6.04     12.28 o 
  -4   2  16      180.32      208.89     12.96 o 
  -3   2  16      635.72      822.27     20.05 o 
  -2   2  16      841.23      948.90     18.54 o 
  -1   2  16       64.64       82.61     10.67 o 
   0   2  16      113.53      107.99     10.48 o 
   1   2  16      293.66      399.85     15.14 o 
   2   2  16      122.74      141.22     13.74 o 
   3   2  16       23.66       33.90     13.13 o 
   4   2  16      622.71      698.37     29.09 o 
   5   2  16      257.63      291.82     22.31 o 
   6   2  16       40.76       47.46     16.56 o 
   7   2  16      156.87      156.78     31.72 o 
   8   2  16       62.84       25.16     18.90 o 
   9   2  16       17.08       43.91     21.94 o 
  10   2  16       51.60       52.26     43.62 o 
  11   2  16       16.66       24.86     27.46 o 
  12   2  16      239.83      289.29     41.46 o 
  13   2  16       10.78       28.19     39.66 o 
 -13   3  16       13.92       33.02     27.05 o 
 -12   3  16       10.92        3.17     24.77 o 
 -11   3  16      175.21      190.92     42.83 o 
 -10   3  16      370.47      384.66     46.80 o 
  -9   3  16      242.67      222.08     25.42 o 
  -8   3  16     1886.97     1773.65     43.26 o 
  -7   3  16       76.70       71.92     18.32 o 
  -6   3  16      132.04      125.49     18.18 o 
  -5   3  16       44.42       34.11     15.34 o 
  -4   3  16       22.98       13.30     13.91 o 
  -3   3  16      109.30       88.69     11.34 o 
  -2   3  16       53.59       44.26      9.35 o 
  -1   3  16     1179.92     1333.77     24.20 o 
   0   3  16      521.76      515.40     17.32 o 
   1   3  16       88.73      119.22     10.31 o 
   2   3  16      396.29      451.63     15.99 o 
   3   3  16        9.75       29.15     31.17 o 
   4   3  16      117.23      129.99     29.18 o 
   5   3  16      240.74      224.49     22.26 o 
   6   3  16      114.71      101.89     20.44 o 
   7   3  16       87.80       91.83     21.18 o 
   8   3  16      206.01      191.88     24.42 o 
   9   3  16      807.64      807.17     38.69 o 
  10   3  16      195.72      200.70     25.85 o 
  11   3  16      204.89      184.89     37.28 o 
  12   3  16       16.10        0.00     59.49 o 
 -12   4  16       12.96       32.73     27.46 o 
 -11   4  16       21.79        0.00     38.86 o 
 -10   4  16      233.76      196.71     30.66 o 
  -9   4  16       51.29       29.33     28.22 o 
  -8   4  16       10.26       28.92     25.42 o 
  -7   4  16        2.86        0.00     13.69 o 
  -6   4  16      443.63      435.62     26.40 o 
  -5   4  16        0.00        0.00     13.17 o 
  -4   4  16       34.20       35.70     16.04 o 
  -3   4  16      133.08      133.60     17.94 o 
  -2   4  16      400.50      521.80     22.99 o 
  -1   4  16       28.59       28.69     19.96 o 
   0   4  16       57.82       56.91     14.77 o 
   1   4  16     3093.41     2979.79     39.40 o 
   2   4  16     1632.19     1610.19     36.94 o 
   3   4  16      475.23      512.62     26.23 o 
   4   4  16        0.16       12.16     19.73 o 
   5   4  16       82.87       97.97     22.48 o 
   6   4  16        9.50        8.25     20.69 o 
   7   4  16      169.61      151.83     24.20 o 
   8   4  16      150.06      142.48     32.97 o 
   9   4  16        0.09        0.00     31.27 o 
  10   4  16        1.71       36.38     23.47 o 
  11   4  16       85.71      122.88     26.11 o 
  12   4  16       57.55       18.48     31.95 o 
 -11   5  16      191.37      220.72     73.71 o 
 -10   5  16        9.41       29.31     24.12 o 
  -9   5  16       92.93      152.34     28.06 o 
  -8   5  16      349.48      363.88     27.67 o 
  -7   5  16      108.68      102.29     19.98 o 
  -6   5  16        0.04        6.94     17.86 o 
  -5   5  16       46.49       36.56     18.09 o 
  -4   5  16       30.24       69.20     17.66 o 
  -3   5  16       14.39        5.34     16.03 o 
  -2   5  16      400.87      339.23     23.66 o 
  -1   5  16      714.35      727.96     28.78 o 
   0   5  16      404.08      362.97     22.95 o 
   1   5  16      332.23      298.84     29.78 o 
   2   5  16      112.59       94.76     22.86 o 
   3   5  16      770.72      828.50     40.55 o 
   4   5  16       20.05        7.47     21.81 o 
   5   5  16        1.18        0.00     31.49 o 
   6   5  16      245.68      246.77     38.67 o 
   7   5  16       49.90       37.11     23.99 o 
   8   5  16      132.60      115.40     35.69 o 
   9   5  16       68.23       52.86     37.28 o 
  10   5  16      140.69      156.97     38.87 o 
  11   5  16       15.65       24.50    102.32 o 
 -10   6  16      314.32      365.12     51.29 o 
  -9   6  16       30.91        0.00     22.94 o 
  -8   6  16        1.77        0.00     21.53 o 
  -7   6  16        9.92       23.41     21.29 o 
  -6   6  16       19.84       10.43     17.25 o 
  -5   6  16        5.18        0.00     16.15 o 
  -4   6  16        5.43       13.92     21.29 o 
  -3   6  16      466.22      415.34     27.55 o 
  -2   6  16       16.95        9.70     17.68 o 
  -1   6  16       25.53       50.96     17.79 o 
   0   6  16      271.84      242.16     46.86 o 
   1   6  16     1621.20     1567.59     65.13 o 
   2   6  16      516.43      557.86     56.34 o 
   3   6  16       65.00      104.68     26.12 o 
   4   6  16       24.45       56.53     24.95 o 
   5   6  16      115.40       72.44     31.53 o 
   6   6  16       25.14       46.42     30.79 o 
   7   6  16        0.02        0.00     38.86 o 
   8   6  16        1.09        9.84     30.99 o 
   9   6  16       41.22        6.61     55.52 o 
  -8   7  16       22.40       31.16     24.82 o 
  -7   7  16        3.24        0.00     19.29 o 
  -6   7  16       16.05        5.91     20.18 o 
  -5   7  16       41.02       56.37     20.73 o 
  -4   7  16        0.00        0.00     21.29 o 
  -3   7  16       75.32       70.80     19.61 o 
  -2   7  16       93.85       62.86     24.99 o 
  -1   7  16       28.46       50.70     27.76 o 
   0   7  16       22.03       47.83     28.59 o 
   1   7  16      216.21      229.41     36.12 o 
   2   7  16       58.44       42.11     27.41 o 
   3   7  16      460.95      482.08     47.18 o 
   4   7  16      175.86      112.80     32.86 o 
   5   7  16       92.16      134.38     38.86 o 
   6   7  16       98.76      127.96     36.49 o 
   7   7  16        1.54        0.00     49.97 o 
   8   7  16       13.40        0.00     53.93 o 
  -5   8  16        0.17        0.00     21.44 o 
  -4   8  16       40.58       31.08     21.36 o 
  -3   8  16       33.62       51.78     26.79 o 
  -2   8  16       15.71        0.00     23.75 o 
  -1   8  16        4.53        0.00     65.04 o 
   0   8  16        1.25       36.49     39.66 o 
   1   8  16       16.54        0.00     33.31 o 
   2   8  16       43.56       16.43     34.83 o 
   3   8  16      111.94       92.11     66.63 o 
   4   8  16       19.64        0.00     40.45 o 
   5   8  16       73.69        0.00     35.29 o 
 -13   1  17        7.68        0.00     21.85 o 
 -12   1  17        0.12       19.83     22.35 o 
 -11   1  17       16.44        8.38     19.61 o 
 -10   1  17       37.66       27.76     20.19 o 
  -9   1  17      168.56      165.86     25.80 o 
  -8   1  17       46.89       42.04     19.07 o 
  -7   1  17       95.69       92.46     16.48 o 
  -6   1  17      166.28      170.26     14.39 o 
  -5   1  17       39.22       18.68      9.54 o 
  -4   1  17     1344.06     1463.18     26.64 o 
  -3   1  17      300.41      332.74     16.63 o 
  -2   1  17      529.93      604.31     20.34 o 
  -1   1  17      244.89      273.08     15.19 o 
   0   1  17     1313.99     1264.36     29.77 o 
   1   1  17        4.88        0.00      7.23 o 
   2   1  17      873.72     1003.11     20.23 o 
   3   1  17      926.29     1087.03     20.51 o 
   4   1  17        1.32        2.50      9.85 o 
   5   1  17       21.38       16.95     12.83 o 
   6   1  17       18.05       54.90     15.18 o 
   7   1  17       45.22       59.04     17.47 o 
   8   1  17       99.80      136.30     27.05 o 
   9   1  17      341.61      342.84     38.09 o 
  10   1  17       80.88       38.99     57.90 o 
  11   1  17        3.67        0.00     28.59 o 
  12   1  17        4.37       21.33     31.35 o 
  13   1  17        1.45        0.00     32.47 o 
 -13   2  17        0.05        0.00     25.92 o 
 -12   2  17        4.72        0.15     22.81 o 
 -11   2  17       34.95       93.59     33.31 o 
 -10   2  17       29.68       35.57     21.22 o 
  -9   2  17       63.24       52.39     20.10 o 
  -8   2  17      346.24      417.53     27.71 o 
  -7   2  17      233.88      211.25     20.30 o 
  -6   2  17      317.15      339.21     21.61 o 
  -5   2  17       20.60       21.28      9.68 o 
  -4   2  17     1773.18     1820.34     29.29 o 
  -3   2  17      733.30      740.99     20.21 o 
  -2   2  17       32.79       61.17      9.61 o 
  -1   2  17     1064.85     1167.53     25.15 o 
   0   2  17     1310.21     1214.21     24.39 o 
   1   2  17        9.30       12.39      7.37 o 
   2   2  17       58.52       74.87      8.79 o 
   3   2  17     1409.54     1473.44     36.78 o 
   4   2  17      710.83      710.06     29.57 o 
   5   2  17        6.92        4.31     18.22 o 
   6   2  17       18.05       21.40     16.19 o 
   7   2  17       72.41       62.48     18.84 o 
   8   2  17      120.78      145.51     22.31 o 
   9   2  17      552.61      533.32     44.30 o 
  10   2  17      104.36       85.66     39.66 o 
  11   2  17       31.07       40.48     58.69 o 
  12   2  17        0.30        0.00     28.19 o 
  13   2  17        8.79        0.00     33.08 o 
 -12   3  17      181.59      168.55     30.10 o 
 -11   3  17      127.37       98.86     27.44 o 
 -10   3  17      217.68      207.67     55.52 o 
  -9   3  17      502.82      498.99     35.31 o 
  -8   3  17       12.85       13.98     16.44 o 
  -7   3  17      372.84      359.33     25.42 o 
  -6   3  17      563.60      559.27     28.40 o 
  -5   3  17        0.81        6.54     14.02 o 
  -4   3  17     2046.74     1914.48     39.80 o 
  -3   3  17      462.87      450.00     23.14 o 
  -2   3  17      284.20      280.69     13.64 o 
  -1   3  17      111.97       98.43     11.03 o 
   0   3  17       85.50       85.56     10.52 o 
   1   3  17      789.37      710.25     18.72 o 
   2   3  17        6.46        8.71     12.14 o 
   3   3  17      390.95      387.38     24.75 o 
   4   3  17       60.84       76.82     18.04 o 
   5   3  17        0.60        0.00     15.74 o 
   6   3  17      145.71      130.37     20.91 o 
   7   3  17      221.55      167.00     23.89 o 
   8   3  17       72.93       89.27     21.52 o 
   9   3  17      260.99      236.84     26.71 o 
  10   3  17      116.01      119.31     49.81 o 
  11   3  17        4.73       13.67     28.91 o 
  12   3  17        7.36        0.00     57.90 o 
 -12   4  17        1.53        0.00     26.30 o 
 -11   4  17       12.35       17.59     24.37 o 
 -10   4  17       32.52       40.40     25.07 o 
  -9   4  17      135.51      143.21     24.89 o 
  -8   4  17       26.89       38.71     18.25 o 
  -7   4  17        1.03       13.30     16.82 o 
  -6   4  17     2711.82     2619.86     51.26 o 
  -5   4  17       76.28       75.66     17.62 o 
  -4   4  17      596.33      644.03     29.00 o 
  -3   4  17        0.01        0.00     17.63 o 
  -2   4  17       64.57       72.88     14.61 o 
  -1   4  17      266.95      255.64     18.85 o 
   0   4  17        0.92       19.32     10.86 o 
   1   4  17      125.75      141.35     13.29 o 
   2   4  17      117.05      107.26     28.62 o 
   3   4  17        0.00        1.88     14.25 o 
   4   4  17       11.95        2.28     15.30 o 
   5   4  17      129.98      135.79     24.04 o 
   6   4  17       24.62       22.31     24.33 o 
   7   4  17      226.98      225.96     31.95 o 
   8   4  17       78.07       86.39     34.11 o 
   9   4  17      178.30      141.27     25.25 o 
  10   4  17       20.31       28.05     23.42 o 
  11   4  17      243.04      313.02     46.86 o 
 -11   5  17      137.94      240.44     45.21 o 
 -10   5  17       12.77       13.05     31.87 o 
  -9   5  17       40.59       39.57     44.47 o 
  -8   5  17      445.18      391.61     29.10 o 
  -7   5  17     1616.24     1605.16     44.55 o 
  -6   5  17      156.13      156.66     21.52 o 
  -5   5  17       31.02       50.11     18.34 o 
  -4   5  17      100.88      119.27     19.23 o 
  -3   5  17      321.77      260.96     22.76 o 
  -2   5  17        6.70       10.44     15.83 o 
  -1   5  17      512.45      527.21     27.07 o 
   0   5  17      167.54      130.88     17.75 o 
   1   5  17      368.44      342.03     30.16 o 
   2   5  17      151.93      175.38     22.21 o 
   3   5  17       12.06        0.00     18.47 o 
   4   5  17       90.19      127.97     25.97 o 
   5   5  17       17.13       19.95     19.79 o 
   6   5  17        0.22       21.84     22.38 o 
   7   5  17        9.30        9.15     22.67 o 
   8   5  17      216.88      233.10     36.21 o 
   9   5  17        8.88        0.00     29.30 o 
  10   5  17       12.56        0.00     31.40 o 
  -9   6  17        1.04       40.61     27.44 o 
  -8   6  17        1.41       39.70     25.06 o 
  -7   6  17        0.27       19.88     19.08 o 
  -6   6  17      298.79      274.58     34.16 o 
  -5   6  17      153.34      142.85     37.12 o 
  -4   6  17      217.31      252.40     24.24 o 
  -3   6  17        0.18        0.00     15.33 o 
  -2   6  17      260.84      260.06     32.28 o 
  -1   6  17      871.61      849.85     49.45 o 
   0   6  17      300.55      278.77     30.53 o 
   1   6  17      102.02       76.83     27.46 o 
   2   6  17      458.89      489.11     36.83 o 
   3   6  17        3.31        0.00     21.91 o 
   4   6  17      422.11      418.20     44.63 o 
   5   6  17      107.35       97.84     27.66 o 
   6   6  17       28.18        0.00     27.85 o 
   7   6  17       26.95        0.00     27.58 o 
   8   6  17       10.23        0.00     29.78 o 
   9   6  17       64.61       68.16     35.50 o 
  -8   7  17      170.80      141.82     28.76 o 
  -7   7  17      155.56      155.65     25.31 o 
  -6   7  17        5.79       45.56     22.90 o 
  -5   7  17        0.00        4.73     18.96 o 
  -4   7  17       23.54       23.74     19.88 o 
  -3   7  17      838.03      670.25     34.34 o 
  -2   7  17        2.46        0.00     25.90 o 
  -1   7  17       10.41       69.07     28.59 o 
   0   7  17       13.28       25.66     28.19 o 
   1   7  17        5.17       40.91     24.56 o 
   2   7  17       94.35       98.26     29.09 o 
   3   7  17       74.55       99.60     34.58 o 
   4   7  17        1.19       28.44     27.91 o 
   5   7  17        0.23        0.00     61.87 o 
   6   7  17       23.58        0.00     62.66 o 
   7   7  17       19.22        0.00     54.73 o 
  -5   8  17       30.31        0.00     25.53 o 
  -4   8  17      202.91      187.08     30.75 o 
  -3   8  17        4.05        0.00     25.66 o 
  -2   8  17      267.00      275.11     39.96 o 
  -1   8  17      527.18      653.87    184.01 o 
   0   8  17       68.95       79.32     42.83 o 
   1   8  17      128.82      147.53     42.83 o 
   2   8  17       39.39       30.14     44.42 o 
   3   8  17       51.76      122.53     50.76 o 
   4   8  17      181.26      164.93     37.94 o 
 -13   0  18        3.50       31.73     36.49 o 
 -12   0  18      169.08      157.04     38.07 o 
 -11   0  18        2.26       39.66     30.14 o 
 -10   0  18     1046.00      793.15     58.69 o 
  -9   0  18      366.56      404.51     46.00 o 
  -8   0  18     1037.09      962.89     60.28 o 
  -7   0  18     1010.11      940.95     40.38 o 
  -6   0  18      742.69      810.14     51.56 o 
  -5   0  18        5.07       25.20     14.86 o 
  -4   0  18      720.27      765.51     42.04 o 
  -3   0  18       61.19       33.26     16.66 o 
  -2   0  18    27983.59    31571.65    467.96 o 
  -1   0  18     1352.31     1151.46     35.77 o 
   0   0  18       64.07       57.54     12.77 o 
   1   0  18     1360.94     1490.92     38.14 o 
   2   0  18     1013.50     1107.74     32.19 o 
   3   0  18      172.66      246.44     26.17 o 
   4   0  18     2545.59     2654.85     51.06 o 
   5   0  18     1588.43     1592.99     41.31 o 
   6   0  18      100.12       98.35     33.31 o 
   7   0  18      121.54       96.76     39.66 o 
   8   0  18       51.19      120.56     39.66 o 
   9   0  18      419.43      406.10     57.11 o 
  10   0  18      434.93      385.47     60.28 o 
  11   0  18        1.94      115.80     46.00 o 
  12   0  18        6.28       84.07     46.00 o 
  13   0  18       20.13       79.32     41.24 o 
 -13   1  18        0.08       20.86     22.10 o 
 -12   1  18       42.02       45.21     32.52 o 
 -11   1  18       63.15       57.90     21.31 o 
 -10   1  18     1280.06     1196.56     49.91 o 
  -9   1  18     2548.48     2221.24     62.81 o 
  -8   1  18      139.43      155.55     20.11 o 
  -7   1  18       16.70       33.64     16.53 o 
  -6   1  18      623.35      604.60     24.61 o 
  -5   1  18      488.28      438.95     18.83 o 
  -4   1  18      868.20      863.57     21.69 o 
  -3   1  18        0.61       20.43     10.56 o 
  -2   1  18    12775.00    13617.73    123.17 o 
  -1   1  18     1776.46     2129.96     34.40 o 
   0   1  18      440.69      433.15     26.08 o 
   1   1  18       87.74       84.56      9.74 o 
   2   1  18     1039.67      998.27     21.22 o 
   3   1  18      817.34      894.05     19.01 o 
   4   1  18      713.75      865.16     29.22 o 
   5   1  18       18.63       29.46     13.96 o 
   6   1  18       73.01       91.88     17.60 o 
   7   1  18       95.56       62.63     18.87 o 
   8   1  18      684.11      696.27     46.46 o 
   9   1  18      188.95      179.21     31.95 o 
  10   1  18      205.27      147.42     31.60 o 
  11   1  18      120.29      112.01     33.08 o 
  12   1  18      300.97      368.73     44.30 o 
  13   1  18       99.44      115.80     37.02 o 
 -13   2  18       10.62       39.81     28.19 o 
 -12   2  18       71.31       99.66     28.45 o 
 -11   2  18        5.00        4.19     24.59 o 
 -10   2  18      980.62      888.97     65.83 o 
  -9   2  18        5.10       28.28     19.41 o 
  -8   2  18      160.82      189.04     21.73 o 
  -7   2  18       72.36       71.71     15.73 o 
  -6   2  18       48.05       26.55     13.76 o 
  -5   2  18        0.43        0.00      9.37 o 
  -4   2  18      463.86      483.27     18.45 o 
  -3   2  18        8.28       11.75      9.51 o 
  -2   2  18     5967.83     5994.22     56.25 o 
  -1   2  18      939.10     1044.11     24.47 o 
   0   2  18       47.17       36.80      9.44 o 
   1   2  18      224.23      247.86     21.06 o 
   2   2  18       70.45       49.67      7.83 o 
   3   2  18      129.71      135.24     17.93 o 
   4   2  18       71.18       81.18     16.38 o 
   5   2  18       17.88       13.84     19.55 o 
   6   2  18        0.24        8.16     23.50 o 
   7   2  18      161.41      124.38     21.44 o 
   8   2  18        1.25        5.56     20.38 o 
   9   2  18       46.61       28.33     24.59 o 
  10   2  18      176.33      180.70     33.59 o 
  11   2  18        0.57       51.56     31.41 o 
  12   2  18        3.02        0.00     31.35 o 
  13   2  18       37.64        0.00     36.96 o 
 -12   3  18        0.00        0.00     20.19 o 
 -11   3  18      282.65      357.44     39.66 o 
 -10   3  18      262.39      295.43     34.29 o 
  -9   3  18      344.97      384.57     42.04 o 
  -8   3  18      818.64      736.71     31.39 o 
  -7   3  18      724.65      753.66     30.37 o 
  -6   3  18       17.34       48.98     19.81 o 
  -5   3  18       25.67       13.51     22.62 o 
  -4   3  18        0.01       22.34     17.27 o 
  -3   3  18       69.21       99.02     15.24 o 
  -2   3  18       54.97       75.94     11.08 o 
  -1   3  18     1600.52     1680.08     27.79 o 
   0   3  18      347.13      360.64     15.49 o 
   1   3  18        3.19       19.08      9.48 o 
   2   3  18      261.66      244.99     21.62 o 
   3   3  18      264.45      268.05     23.06 o 
   4   3  18       18.12        0.00     15.49 o 
   5   3  18       94.25       94.81     19.73 o 
   6   3  18       89.40       95.30     26.89 o 
   7   3  18       22.18       54.45     18.95 o 
   8   3  18     1086.88     1122.38     63.36 o 
   9   3  18      132.58      144.15     25.00 o 
  10   3  18        7.27       38.82     44.42 o 
  11   3  18        8.84        0.00     43.62 o 
  12   3  18       82.59       28.25     35.32 o 
 -12   4  18        9.94        0.00     27.33 o 
 -11   4  18       98.02      116.76     72.97 o 
 -10   4  18       18.21        9.11     20.84 o 
  -9   4  18       61.32       61.20     23.56 o 
  -8   4  18       56.80       52.69     19.36 o 
  -7   4  18        7.53       32.47     15.75 o 
  -6   4  18        1.69        6.87     20.91 o 
  -5   4  18       10.46        0.00     13.87 o 
  -4   4  18       47.85       41.59     16.93 o 
  -3   4  18       22.77       36.41     14.77 o 
  -2   4  18       22.44       19.75     19.00 o 
  -1   4  18      749.56      773.31     27.82 o 
   0   4  18      334.62      391.54     18.69 o 
   1   4  18       11.17       38.42     14.33 o 
   2   4  18       82.72       72.15     18.77 o 
   3   4  18       41.51       35.78     16.27 o 
   4   4  18       27.93       44.93     18.32 o 
   5   4  18       90.78       68.73     18.51 o 
   6   4  18       54.67       68.33     21.11 o 
   7   4  18        7.01        7.05     18.49 o 
   8   4  18      104.21      128.50     24.72 o 
   9   4  18        4.19       35.84     23.98 o 
  10   4  18       19.62       23.45     43.45 o 
  11   4  18        1.50       21.53     76.94 o 
 -11   5  18       96.88      128.29     42.04 o 
 -10   5  18       58.91       45.78     25.20 o 
  -9   5  18       49.30       59.06     21.14 o 
  -8   5  18       41.82        3.67     30.22 o 
  -7   5  18        0.05       30.44     17.55 o 
  -6   5  18      317.26      359.03     26.63 o 
  -5   5  18      349.59      329.41     25.35 o 
  -4   5  18      276.99      287.70     24.52 o 
  -3   5  18       52.68       42.00     16.29 o 
  -2   5  18       23.53       19.76     14.92 o 
  -1   5  18      177.59      122.81     18.43 o 
   0   5  18       54.33       46.21     22.12 o 
   1   5  18      461.65      499.13     34.95 o 
   2   5  18        4.42        0.00     23.39 o 
   3   5  18       28.93       41.86     17.12 o 
   4   5  18        0.07        6.40     17.13 o 
   5   5  18        7.39        9.19     20.83 o 
   6   5  18        0.32        8.35     22.39 o 
   7   5  18       34.34       50.58     24.75 o 
   8   5  18       85.42       49.30     25.67 o 
   9   5  18        2.46        0.00     30.04 o 
  10   5  18       44.59       39.10     25.04 o 
  -9   6  18       73.26       92.65     40.16 o 
  -8   6  18      157.58      188.00     25.50 o 
  -7   6  18       63.19       56.01     20.44 o 
  -6   6  18       58.15       39.66     25.19 o 
  -5   6  18        9.48        0.00     17.07 o 
  -4   6  18      311.90      275.41     24.13 o 
  -3   6  18      341.68      338.85     26.03 o 
  -2   6  18        0.08        1.06     16.14 o 
  -1   6  18       14.00       36.45     25.92 o 
   0   6  18      368.53      350.05     32.63 o 
   1   6  18        1.64        0.00     21.46 o 
   2   6  18       85.66       50.76     25.15 o 
   3   6  18       53.79       24.93     23.15 o 
   4   6  18        1.18        0.00     25.38 o 
   5   6  18        0.56        4.18     23.36 o 
   6   6  18        0.00        0.00     25.70 o 
   7   6  18      384.11      409.04     61.07 o 
   8   6  18       31.65        0.00     31.95 o 
   9   6  18        2.35       11.05     30.87 o 
  -7   7  18       44.83       49.56     31.14 o 
  -6   7  18        2.61        0.01     19.17 o 
  -5   7  18       19.42       23.86     19.15 o 
  -4   7  18      142.83      134.78     22.71 o 
  -3   7  18       33.05       54.48     25.93 o 
  -2   7  18        7.41       33.09     26.65 o 
  -1   7  18      477.31      491.95     55.52 o 
   0   7  18        0.94        0.00     27.05 o 
   1   7  18      159.45      183.10     35.00 o 
   2   7  18       51.89       59.02     40.68 o 
   3   7  18        6.44        0.00     25.89 o 
   4   7  18       15.48       67.44     32.86 o 
   5   7  18       60.28       54.57     34.32 o 
   6   7  18        6.93        0.00     26.49 o 
   7   7  18       26.62       43.11     33.75 o 
  -4   8  18       81.33       78.88     44.02 o 
  -3   8  18      666.25      626.25    113.58 o 
  -2   8  18        0.72        5.05     30.04 o 
  -1   8  18      551.96      537.67     49.45 o 
   0   8  18       16.39       19.69     32.47 o 
   1   8  18        1.13        0.00     33.31 o 
   2   8  18       55.04      139.60     46.00 o 
   3   8  18       95.68       43.78     52.35 o 
   4   8  18        2.38       36.16     37.71 o 
 -13   1  19       12.01       71.52     25.73 o 
 -12   1  19       91.76      146.46     28.04 o 
 -11   1  19        0.25       39.70     22.35 o 
 -10   1  19       15.72       36.30     19.61 o 
  -9   1  19      216.27      200.98     65.83 o 
  -8   1  19     1590.94     1631.09     45.14 o 
  -7   1  19      917.70      886.62     34.37 o 
  -6   1  19      504.71      482.84     31.08 o 
  -5   1  19        0.17       16.63     10.58 o 
  -4   1  19       33.61       42.75     11.80 o 
  -3   1  19      258.74      232.00     15.74 o 
  -2   1  19      317.06      348.10     53.14 o 
  -1   1  19       86.06       98.91     11.91 o 
   0   1  19        0.20       24.48     12.14 o 
   1   1  19       24.18       38.93      9.23 o 
   2   1  19       78.64      103.40     10.37 o 
   3   1  19      546.32      588.81     16.94 o 
   4   1  19       37.73       32.18     14.09 o 
   5   1  19       44.61       43.90     15.30 o 
   6   1  19       28.39       29.61     16.13 o 
   7   1  19        1.72        0.00     23.24 o 
   8   1  19       56.00       80.11     28.04 o 
   9   1  19      415.78      444.90     41.96 o 
  10   1  19       32.09       31.69     26.85 o 
  11   1  19        0.89        0.00     54.73 o 
  12   1  19       63.30      106.28     36.49 o 
  13   1  19        0.42       57.86     35.21 o 
 -13   2  19       13.53        2.16     26.20 o 
 -12   2  19      106.78      123.73     38.07 o 
 -11   2  19        3.01        0.00     20.10 o 
 -10   2  19      106.64       71.06     21.85 o 
  -9   2  19       28.46       10.31     18.68 o 
  -8   2  19      196.47      200.41     23.05 o 
  -7   2  19      170.54      183.38     19.77 o 
  -6   2  19      501.11      504.04     25.28 o 
  -5   2  19       92.48       71.87     14.92 o 
  -4   2  19      916.29     1026.07     26.04 o 
  -3   2  19      870.54      922.74     25.78 o 
  -2   2  19      862.55     1065.39     43.56 o 
  -1   2  19       65.26       80.02     13.05 o 
   0   2  19      232.82      304.48     15.92 o 
   1   2  19       20.43       31.88      8.70 o 
   2   2  19      163.01      177.22     11.28 o 
   3   2  19        0.16        0.00     13.35 o 
   4   2  19       56.06       51.93     16.03 o 
   5   2  19      165.19      171.65     20.75 o 
   6   2  19       34.04       13.55     16.83 o 
   7   2  19      376.86      390.36     28.18 o 
   8   2  19        0.82        0.00     17.84 o 
   9   2  19      436.40      410.65     41.50 o 
  10   2  19      253.70      274.65     38.69 o 
  11   2  19       38.23       69.18     34.72 o 
  12   2  19       33.32       53.27     34.29 o 
 -12   3  19       36.64       84.15     75.35 o 
 -11   3  19        5.78        0.00     33.31 o 
 -10   3  19      574.50      606.36     68.21 o 
  -9   3  19      307.71      268.88     31.35 o 
  -8   3  19     1130.78     1182.02     62.05 o 
  -7   3  19     1900.53     1843.28     68.79 o 
  -6   3  19     1631.85     1767.41     51.54 o 
  -5   3  19      147.39      118.17     20.84 o 
  -4   3  19      339.55      359.19     22.33 o 
  -3   3  19       24.87        0.00     16.42 o 
  -2   3  19      115.50      152.35     13.41 o 
  -1   3  19       16.65       13.60     16.59 o 
   0   3  19      202.51      214.39     15.84 o 
   1   3  19      143.33      158.48     14.47 o 
   2   3  19       17.70       13.53     15.37 o 
   3   3  19       33.73       23.77     21.32 o 
   4   3  19        5.19       29.11     17.15 o 
   5   3  19      201.47      214.36     23.34 o 
   6   3  19       76.89       33.40     18.83 o 
   7   3  19       20.43       22.04     18.83 o 
   8   3  19       37.77       50.43     20.46 o 
   9   3  19       67.36       58.53     21.43 o 
  10   3  19       58.19       41.83     31.84 o 
  11   3  19      158.73      201.42     40.33 o 
  12   3  19      122.09      160.00     37.56 o 
 -11   4  19        0.16        1.10     25.73 o 
 -10   4  19      154.10      119.32     28.19 o 
  -9   4  19       35.49       13.27     28.18 o 
  -8   4  19      305.92      319.84     40.30 o 
  -7   4  19       27.55       18.51     17.40 o 
  -6   4  19       43.84       41.46     16.57 o 
  -5   4  19      313.49      254.64     22.86 o 
  -4   4  19     1318.13     1292.84     36.98 o 
  -3   4  19        8.81        0.00     14.56 o 
  -2   4  19       49.84       72.65     18.30 o 
  -1   4  19       98.75      100.80     15.55 o 
   0   4  19      334.53      325.15     17.11 o 
   1   4  19     1141.96     1103.52     37.39 o 
   2   4  19        4.67        2.36     14.46 o 
   3   4  19      304.83      289.67     22.37 o 
   4   4  19       28.02       25.41     16.25 o 
   5   4  19       14.49       33.53     16.04 o 
   6   4  19       30.12       25.78     18.76 o 
   7   4  19       19.45       29.08     28.91 o 
   8   4  19      115.30       62.08     22.48 o 
   9   4  19       16.85        0.00     21.31 o 
  10   4  19       49.56       22.74     26.02 o 
  11   4  19       25.33        0.00     46.00 o 
 -10   5  19      224.48      229.59     36.49 o 
  -9   5  19       38.12        0.00     20.53 o 
  -8   5  19        2.71        0.00     19.58 o 
  -7   5  19       39.19       67.56     18.25 o 
  -6   5  19      399.07      401.22     28.12 o 
  -5   5  19      133.45      119.70     19.71 o 
  -4   5  19      598.93      565.49     29.41 o 
  -3   5  19      201.27      216.37     21.40 o 
  -2   5  19      104.08      101.88     20.69 o 
  -1   5  19      144.78      159.28     20.96 o 
   0   5  19       97.15       89.93     24.79 o 
   1   5  19      429.73      459.22     34.37 o 
   2   5  19       46.68       67.38     23.75 o 
   3   5  19      722.77      752.77     33.07 o 
   4   5  19       68.47       34.42     21.52 o 
   5   5  19       44.94       40.46     17.73 o 
   6   5  19       22.06       36.01     18.60 o 
   7   5  19       17.65        0.00     18.33 o 
   8   5  19       70.82       79.69     23.58 o 
   9   5  19      131.48      129.93     28.41 o 
  10   5  19      101.78       83.80     29.60 o 
  -9   6  19        1.76        0.00     38.11 o 
  -8   6  19       86.91       89.65     22.03 o 
  -7   6  19        0.00        0.00     27.02 o 
  -6   6  19       43.37       47.75     18.99 o 
  -5   6  19      137.17      141.70     22.01 o 
  -4   6  19      382.60      360.49     27.44 o 
  -3   6  19       14.12       47.55     17.19 o 
  -2   6  19      135.21      153.76     27.69 o 
  -1   6  19      114.48      119.57     30.87 o 
   0   6  19      345.88      348.48     49.18 o 
   1   6  19      124.04      133.32     26.74 o 
   2   6  19       16.35        0.00     23.25 o 
   3   6  19      496.83      500.92     38.15 o 
   4   6  19        0.15        0.00     24.30 o 
   5   6  19        2.63        0.00     18.97 o 
   6   6  19        1.61        0.00     40.45 o 
   7   6  19       56.19       61.15     33.91 o 
   8   6  19        0.29        0.00     28.57 o 
   9   6  19        1.70        0.00     34.02 o 
  -7   7  19       21.26       14.26     21.94 o 
  -6   7  19        0.00        0.00     22.23 o 
  -5   7  19        5.36        0.00     21.29 o 
  -4   7  19       28.77       64.31     24.96 o 
  -3   7  19       69.89      105.90     26.07 o 
  -2   7  19      163.29      133.12     32.30 o 
  -1   7  19      148.87      123.07     32.73 o 
   0   7  19      140.81      155.91     53.93 o 
   1   7  19      172.75      126.90     35.06 o 
   2   7  19      126.12       78.43     29.62 o 
   3   7  19       55.82       18.30     26.45 o 
   4   7  19       90.56       99.08     48.38 o 
   5   7  19       78.05       69.38     33.39 o 
   6   7  19        2.52        0.91     30.40 o 
   7   7  19        0.07       54.11     40.38 o 
  -4   8  19       21.52        0.00     47.66 o 
  -3   8  19        9.58        0.00     76.14 o 
  -2   8  19       32.88       37.61     30.71 o 
  -1   8  19        0.79       63.70     31.84 o 
   0   8  19        0.41        0.00     54.73 o 
   1   8  19       60.57       30.14     39.66 o 
   2   8  19        7.08        0.00     38.07 o 
   3   8  19       94.76       79.32     46.00 o 
   4   8  19        5.58       36.68     78.52 o 
 -13   0  20        3.96       22.21     33.31 o 
 -12   0  20        7.45        0.00     33.31 o 
 -11   0  20       99.43      126.90     36.49 o 
 -10   0  20      999.62      940.68     63.45 o 
  -9   0  20      161.71      188.77     39.66 o 
  -8   0  20     2774.95     2593.62     93.59 o 
  -7   0  20      923.45      948.80     40.33 o 
  -6   0  20       20.99       32.52     19.07 o 
  -5   0  20      268.24      302.11     27.46 o 
  -4   0  20        0.55       34.70     23.00 o 
  -3   0  20     1780.96     1882.07     50.29 o 
  -2   0  20      839.97      957.16     83.28 o 
  -1   0  20      683.25      824.70     33.13 o 
   0   0  20       39.58       31.62     14.04 o 
   1   0  20       77.85      118.44     16.66 o 
   2   0  20     4407.13     4462.88     94.39 o 
   3   0  20       17.50       32.05     14.28 o 
   4   0  20       80.38      120.08     43.62 o 
   5   0  20       75.52       87.25     36.49 o 
   6   0  20      703.11      680.53     58.69 o 
   7   0  20      163.55      152.29     42.83 o 
   8   0  20      126.05      160.22     41.24 o 
   9   0  20      359.22      360.09     55.52 o 
  10   0  20        8.41        0.00     38.07 o 
  11   0  20       25.72       42.83     44.42 o 
  12   0  20        1.72        0.00     42.83 o 
  13   0  20       49.53        9.52     49.18 o 
 -13   1  20       13.09       20.66     22.97 o 
 -12   1  20       49.25       55.71     22.97 o 
 -11   1  20        0.60        0.00     20.73 o 
 -10   1  20      577.11      486.27     37.02 o 
  -9   1  20     1454.27     1440.38     50.48 o 
  -8   1  20     8525.04     8346.20    111.32 o 
  -7   1  20       35.49       33.45     13.02 o 
  -6   1  20        8.67       31.71     15.11 o 
  -5   1  20      341.96      363.95     20.53 o 
  -4   1  20      266.98      242.82     17.63 o 
  -3   1  20      521.90      573.28     24.04 o 
  -2   1  20       36.78       15.12     10.00 o 
  -1   1  20     1911.36     1996.01     34.70 o 
   0   1  20     1940.42     2176.85     35.18 o 
   1   1  20      548.51      606.07     19.31 o 
   2   1  20      175.41      178.05     12.82 o 
   3   1  20      645.19      674.09     18.67 o 
   4   1  20      444.83      420.12     25.12 o 
   5   1  20        0.36       14.05     14.21 o 
   6   1  20        0.53        0.00     15.75 o 
   7   1  20      144.34      156.23     28.59 o 
   8   1  20       52.87       61.80     27.98 o 
   9   1  20      223.46      211.94     35.84 o 
  10   1  20       11.33        4.14     29.35 o 
  11   1  20        2.55        9.63     37.28 o 
  12   1  20      146.72      169.18     39.07 o 
 -13   2  20       38.41       47.62     27.80 o 
 -12   2  20        1.85        0.00     31.73 o 
 -11   2  20       71.14       66.81     23.24 o 
 -10   2  20      279.74      247.50     30.29 o 
  -9   2  20       66.63       69.80     21.31 o 
  -8   2  20      556.49      570.95     61.35 o 
  -7   2  20      148.59      158.12     20.81 o 
  -6   2  20      647.04      617.79     27.15 o 
  -5   2  20       94.71      100.64     16.32 o 
  -4   2  20       49.21       48.73     11.50 o 
  -3   2  20       69.90       77.02     13.52 o 
  -2   2  20      702.53      859.72     26.64 o 
  -1   2  20      155.04      161.12     14.68 o 
   0   2  20        2.62        6.54      9.36 o 
   1   2  20      378.59      404.24     17.06 o 
   2   2  20      566.32      522.10     27.65 o 
   3   2  20      641.63      730.14     31.22 o 
   4   2  20       86.65       60.49     24.25 o 
   5   2  20       93.59      113.65     19.34 o 
   6   2  20       24.94       20.82     17.01 o 
   7   2  20      111.08      171.35     31.42 o 
   8   2  20      217.27      206.09     32.96 o 
   9   2  20        0.36        0.00     24.37 o 
  10   2  20        0.09        0.00     27.98 o 
  11   2  20       28.76        3.86     30.93 o 
  12   2  20       28.63       51.44     57.11 o 
 -12   3  20       12.22       80.45     26.65 o 
 -11   3  20        0.04        5.82     24.77 o 
 -10   3  20      262.17      290.11     35.42 o 
  -9   3  20      179.09      208.99     25.51 o 
  -8   3  20     1409.40     1373.12     55.11 o 
  -7   3  20     2082.09     2081.61     62.53 o 
  -6   3  20       55.01       88.71     16.49 o 
  -5   3  20       12.92       24.28     14.35 o 
  -4   3  20        1.74        4.01     14.64 o 
  -3   3  20      405.58      448.17     23.67 o 
  -2   3  20      603.52      640.71     30.77 o 
  -1   3  20      214.32      210.22     14.18 o 
   0   3  20     1260.08     1327.94     26.15 o 
   1   3  20      862.83      801.30     23.54 o 
   2   3  20      898.55      865.77     35.01 o 
   3   3  20       38.18       76.43     17.84 o 
   4   3  20       56.54       72.13     19.34 o 
   5   3  20       29.83       21.37     18.04 o 
   6   3  20       60.38       48.51     19.19 o 
   7   3  20        1.35        6.09     18.87 o 
   8   3  20      320.35      301.05     28.15 o 
   9   3  20      150.31      182.58     25.84 o 
  10   3  20       32.78       30.59     50.76 o 
  11   3  20       24.78       72.42     34.20 o 
  12   3  20       13.88        0.00     36.81 o 
 -11   4  20       34.66       69.37     29.35 o 
 -10   4  20       34.28        6.05     24.10 o 
  -9   4  20      173.43      239.93     27.49 o 
  -8   4  20       35.75        8.43     17.29 o 
  -7   4  20       21.94       39.99     17.84 o 
  -6   4  20      179.51      189.08     21.90 o 
  -5   4  20      117.86      115.94     18.69 o 
  -4   4  20        0.88       11.06     15.69 o 
  -3   4  20      114.74      104.63     17.94 o 
  -2   4  20       17.33        9.19     15.65 o 
  -1   4  20      385.31      389.55     22.41 o 
   0   4  20      310.83      337.47     26.33 o 
   1   4  20       49.58       48.00     15.79 o 
   2   4  20      215.05      236.27     21.02 o 
   3   4  20       86.64       96.91     18.12 o 
   4   4  20       86.16       66.71     18.09 o 
   5   4  20       31.09       37.50     20.93 o 
   6   4  20      538.57      501.39     33.99 o 
   7   4  20        4.97        0.00     20.13 o 
   8   4  20      509.88      588.69     44.91 o 
   9   4  20       32.98       28.12     23.77 o 
  10   4  20       38.24       28.41     24.03 o 
  11   4  20       87.27      195.12     53.93 o 
 -10   5  20      146.79      102.85     30.04 o 
  -9   5  20        0.05       10.66     22.69 o 
  -8   5  20       10.88        4.94     19.08 o 
  -7   5  20      314.24      293.39     26.31 o 
  -6   5  20      145.87      136.37     20.81 o 
  -5   5  20       17.80        2.57     18.09 o 
  -4   5  20      233.36      280.30     23.92 o 
  -3   5  20        2.84        0.00     15.38 o 
  -2   5  20       40.52       38.25     18.31 o 
  -1   5  20      957.74      943.37     37.27 o 
   0   5  20     2132.16     2109.27     80.14 o 
   1   5  20       26.15        0.00     21.06 o 
   2   5  20        8.89        8.91     21.03 o 
   3   5  20       55.56       30.77     18.04 o 
   4   5  20        0.05        9.33     16.26 o 
   5   5  20       14.63        0.00     16.79 o 
   6   5  20        8.25       11.24     21.94 o 
   7   5  20       10.35        0.00     22.44 o 
   8   5  20        1.39        0.00     21.81 o 
   9   5  20        5.77       11.83     24.47 o 
  10   5  20       57.35       40.63     26.56 o 
  -9   6  20      119.99       91.56     28.52 o 
  -8   6  20      274.47      269.37     28.05 o 
  -7   6  20       69.67       93.30     39.07 o 
  -6   6  20      200.45      228.45     25.70 o 
  -5   6  20      183.01      138.96     22.44 o 
  -4   6  20       25.83        9.38     17.18 o 
  -3   6  20       28.55       43.10     19.24 o 
  -2   6  20      505.48      522.43     44.97 o 
  -1   6  20      265.78      243.34     35.42 o 
   0   6  20      404.94      420.81     41.92 o 
   1   6  20        2.72        0.00     22.63 o 
   2   6  20      401.64      389.43     35.94 o 
   3   6  20      351.00      359.90     35.33 o 
   4   6  20       12.44        8.17     24.28 o 
   5   6  20       38.57       35.56     25.24 o 
   6   6  20      113.60      129.27     27.93 o 
   7   6  20      157.11      169.11     27.51 o 
   8   6  20        0.70       45.85     26.42 o 
   9   6  20        0.01        0.00     25.56 o 
  -7   7  20        0.93       48.55     27.70 o 
  -6   7  20        0.01        0.00     20.60 o 
  -5   7  20       41.95       68.14     20.90 o 
  -4   7  20      110.82      129.03     22.86 o 
  -3   7  20        6.03        6.84     24.32 o 
  -2   7  20       31.07       27.42     29.33 o 
  -1   7  20      170.03      139.43     32.27 o 
   0   7  20       65.63       61.64     30.46 o 
   1   7  20       50.75        0.00     46.80 o 
   2   7  20      109.65       99.14     32.27 o 
   3   7  20       19.09       42.54     26.39 o 
   4   7  20      144.75      124.51     36.08 o 
   5   7  20      123.04      115.97     34.83 o 
   6   7  20       11.01        0.00     27.55 o 
   7   7  20       45.30       46.56     36.39 o 
  -4   8  20        0.03        0.00     25.39 o 
  -3   8  20       11.33       38.91     31.84 o 
  -2   8  20       85.24       70.05     35.00 o 
  -1   8  20       11.25        6.74     25.82 o 
   0   8  20        7.31        0.00     40.45 o 
   1   8  20       16.71       34.90     41.24 o 
   2   8  20        1.52        7.93     36.49 o 
   3   8  20      134.72      149.11     49.18 o 
 -13   1  21        0.29       44.88     26.64 o 
 -12   1  21        0.08        0.00     22.35 o 
 -11   1  21       26.58       38.52     21.85 o 
 -10   1  21      687.10      653.58     39.81 o 
  -9   1  21        0.56        8.52     20.62 o 
  -8   1  21     1680.64     1777.41     47.51 o 
  -7   1  21       23.26       27.58     13.63 o 
  -6   1  21      791.09      741.60     26.57 o 
  -5   1  21       14.09       18.10     11.32 o 
  -4   1  21       15.82        6.38     11.70 o 
  -3   1  21       59.80       52.43     12.63 o 
  -2   1  21      862.93      826.73     25.07 o 
  -1   1  21       28.27       44.98     11.45 o 
   0   1  21      165.47      194.65     14.20 o 
   1   1  21      119.85      119.22     12.08 o 
   2   1  21       39.06       33.10      9.73 o 
   3   1  21      147.08      129.74     17.17 o 
   4   1  21      173.54      168.26     19.03 o 
   5   1  21        0.23        0.00     15.42 o 
   6   1  21      142.59      172.27     30.22 o 
   7   1  21       58.61       54.75     25.22 o 
   8   1  21        8.56        0.00     26.97 o 
   9   1  21      222.78      233.86     37.56 o 
  10   1  21       13.05        0.00     46.80 o 
  11   1  21        0.04       45.65     60.28 o 
  12   1  21        6.57       19.36     32.96 o 
 -12   2  21      416.43      406.47     39.07 o 
 -11   2  21        0.07       15.69     30.14 o 
 -10   2  21       13.89       34.29     28.55 o 
  -9   2  21       17.53        8.04     16.90 o 
  -8   2  21      348.69      357.46     27.85 o 
  -7   2  21      163.14      186.82     22.57 o 
  -6   2  21      142.80      130.97     18.05 o 
  -5   2  21       10.08        0.00     20.86 o 
  -4   2  21     1532.34     1593.43     30.53 o 
  -3   2  21        3.81        7.93     11.59 o 
  -2   2  21     1840.59     1970.72     36.25 o 
  -1   2  21       97.85      126.56     14.01 o 
   0   2  21      288.36      306.14     17.20 o 
   1   2  21      434.62      375.42     16.96 o 
   2   2  21      113.09      111.00     18.51 o 
   3   2  21        0.14        0.00     17.05 o 
   4   2  21      777.46      887.43     36.48 o 
   5   2  21      194.20      182.87     22.79 o 
   6   2  21       15.84        8.31     17.28 o 
   7   2  21      324.87      318.22     26.63 o 
   8   2  21       73.19       60.70     25.07 o 
   9   2  21      214.50      230.75     44.42 o 
  10   2  21       80.78       64.09     30.10 o 
  11   2  21        5.45        0.00     64.25 o 
  12   2  21        8.31        0.00     43.62 o 
 -12   3  21       68.92       48.60     27.98 o 
 -11   3  21      235.03      272.72     42.04 o 
 -10   3  21     1167.51     1212.39     69.00 o 
  -9   3  21       31.92        1.79     18.24 o 
  -8   3  21     1096.92     1056.79     78.52 o 
  -7   3  21      108.05      143.38     24.50 o 
  -6   3  21     2565.57     2500.77     61.15 o 
  -5   3  21       18.90       15.77     14.78 o 
  -4   3  21       24.63       34.32     14.85 o 
  -3   3  21        1.17        0.00     12.32 o 
  -2   3  21      677.40      714.08     29.62 o 
  -1   3  21      186.72      160.80     13.33 o 
   0   3  21       34.07       43.02     11.09 o 
   1   3  21       65.80       66.55     12.70 o 
   2   3  21        0.05       13.30     17.30 o 
   3   3  21       20.34       23.92     18.36 o 
   4   3  21        1.94        0.00     20.72 o 
   5   3  21       20.86       14.36     17.59 o 
   6   3  21      203.46      180.49     29.08 o 
   7   3  21       28.85       57.88     20.57 o 
   8   3  21       27.05       17.95     20.57 o 
   9   3  21       52.22        7.26     30.04 o 
  10   3  21        0.79       17.56     34.90 o 
  11   3  21      119.11      110.02     39.07 o 
  12   3  21       35.40       10.23     38.10 o 
 -11   4  21       10.33       23.59     25.73 o 
 -10   4  21        4.48        4.49     94.39 o 
  -9   4  21       11.25       34.91     38.14 o 
  -8   4  21       82.08       85.55     20.03 o 
  -7   4  21       17.08       33.86     16.70 o 
  -6   4  21       38.97       39.90     16.22 o 
  -5   4  21       40.13       33.43     16.48 o 
  -4   4  21     2128.41     2168.69     46.41 o 
  -3   4  21       82.68      102.43     18.19 o 
  -2   4  21      409.71      393.72     37.69 o 
  -1   4  21        9.97        0.00     14.71 o 
   0   4  21      391.60      446.08     30.42 o 
   1   4  21      140.23      112.98     17.57 o 
   2   4  21        8.11        7.91     15.88 o 
   3   4  21       73.66       79.49     21.93 o 
   4   4  21       14.93        0.00     14.93 o 
   5   4  21      127.62      115.62     22.00 o 
   6   4  21       14.81       15.83     20.07 o 
   7   4  21      322.43      295.83     30.10 o 
   8   4  21       68.00       20.03     26.41 o 
   9   4  21       21.16        9.05     23.43 o 
  10   4  21       20.99        0.00     32.76 o 
  11   4  21        1.19        0.00     36.97 o 
 -10   5  21      418.79      520.95     70.59 o 
  -9   5  21        9.96       24.80     19.95 o 
  -8   5  21       11.26       11.57     19.94 o 
  -7   5  21      165.65      144.98     21.59 o 
  -6   5  21     1409.39     1392.70     40.64 o 
  -5   5  21       10.86        9.74     15.51 o 
  -4   5  21        4.19        0.00     14.26 o 
  -3   5  21        8.55       22.70     16.03 o 
  -2   5  21     1090.18     1044.65     37.36 o 
  -1   5  21       83.59       69.60     29.63 o 
   0   5  21        6.29        0.00     25.82 o 
   1   5  21      517.19      560.84     35.70 o 
   2   5  21       32.88       28.23     22.96 o 
   3   5  21       29.37       39.60     17.01 o 
   4   5  21       61.28       42.04     17.52 o 
   5   5  21      143.44      139.16     22.13 o 
   6   5  21       36.92       52.13     19.82 o 
   7   5  21       16.48       22.40     21.07 o 
   8   5  21      112.05      133.39     23.78 o 
   9   5  21        6.66        0.00     24.06 o 
  10   5  21        7.60       29.74     29.07 o 
  -9   6  21       55.92       69.32     28.90 o 
  -8   6  21        4.71        8.42     22.21 o 
  -7   6  21      149.48      164.31     23.61 o 
  -6   6  21        6.12       33.63     18.35 o 
  -5   6  21       49.06       33.20     19.43 o 
  -4   6  21      952.51      885.66     35.19 o 
  -3   6  21        3.08       10.72     17.05 o 
  -2   6  21       98.24      100.11     30.47 o 
  -1   6  21        0.20        0.00     22.82 o 
   0   6  21      154.08      166.60     38.86 o 
   1   6  21      116.95      128.70     32.76 o 
   2   6  21      333.20      331.79     35.51 o 
   3   6  21        4.24        0.00     27.02 o 
   4   6  21       46.62       64.73     38.06 o 
   5   6  21        7.77        0.00     27.02 o 
   6   6  21       42.84        0.00     32.96 o 
   7   6  21      210.47      162.36     31.16 o 
   8   6  21       34.38       47.58     26.87 o 
  -7   7  21        3.27        0.00     26.44 o 
  -6   7  21      334.45      305.19     28.44 o 
  -5   7  21       23.71       46.54     20.92 o 
  -4   7  21       77.03       42.16     44.28 o 
  -3   7  21        4.75        3.90     28.91 o 
  -2   7  21     1644.89     1426.39     92.80 o 
  -1   7  21       31.33       30.14     30.46 o 
   0   7  21        4.77       32.13     30.10 o 
   1   7  21       38.55      102.21     33.91 o 
   2   7  21       20.91        0.00     29.04 o 
   3   7  21        2.06        0.00     31.14 o 
   4   7  21        3.40        0.00     31.94 o 
   5   7  21        0.01        7.66     28.23 o 
   6   7  21       11.34        0.00     33.44 o 
  -3   8  21        2.58        0.00     31.25 o 
  -2   8  21       37.75       72.78     31.40 o 
  -1   8  21       35.61        9.38     32.96 o 
   0   8  21      352.13      385.47     46.88 o 
   1   8  21       34.20       65.73     35.06 o 
   2   8  21       72.67       22.21     44.42 o 
   3   8  21       19.14       69.80     41.24 o 
 -13   0  22       16.79       57.11     38.07 o 
 -12   0  22        0.09        4.76     28.55 o 
 -11   0  22        0.07       69.80     33.31 o 
 -10   0  22      533.25      402.92     49.18 o 
  -9   0  22       80.95       93.59     30.14 o 
  -8   0  22      338.17      319.82     31.95 o 
  -7   0  22      254.64      219.49     31.73 o 
  -6   0  22     1956.04     1949.39     55.95 o 
  -5   0  22      172.95      213.75     38.86 o 
  -4   0  22       56.00       33.40     18.74 o 
  -3   0  22      188.56      285.90     27.76 o 
  -2   0  22      977.28     1217.95     42.21 o 
  -1   0  22      386.50      471.05     61.07 o 
   0   0  22      410.69      464.64     27.35 o 
   1   0  22      170.09      200.98     19.93 o 
   2   0  22      419.18      429.28     26.90 o 
   3   0  22       19.27        5.82     14.19 o 
   4   0  22       90.00      112.59     18.13 o 
   5   0  22       29.01       39.66     36.49 o 
   6   0  22       23.33       50.76     34.90 o 
   7   0  22      945.82      829.64     72.97 o 
   8   0  22      408.49      315.68     49.18 o 
   9   0  22       77.71       55.52     42.83 o 
  10   0  22      207.56      157.04     47.59 o 
  11   0  22       13.77       23.79     41.24 o 
  12   0  22       12.06       80.90     52.35 o 
 -13   1  22      124.63       90.89     32.52 o 
 -12   1  22       79.94       79.55     26.20 o 
 -11   1  22        0.79       23.93     40.45 o 
 -10   1  22       17.06       10.56     19.61 o 
  -9   1  22       69.08       95.67     22.35 o 
  -8   1  22    15385.56    14849.31    310.36 o 
  -7   1  22      478.76      467.05     28.99 o 
  -6   1  22        2.17       12.05     12.65 o 
  -5   1  22       30.02       31.92     12.59 o 
  -4   1  22      358.47      491.59     22.18 o 
  -3   1  22      187.33      153.27     15.72 o 
  -2   1  22        4.08       10.64     12.59 o 
  -1   1  22       79.37      136.67     14.57 o 
   0   1  22     2113.89     2132.23     36.08 o 
   1   1  22     1719.08     1667.01     31.27 o 
   2   1  22      257.27      262.00     20.22 o 
   3   1  22      140.10      160.23     18.76 o 
   4   1  22      127.88      196.11     20.91 o 
   5   1  22      141.38      168.40     19.79 o 
   6   1  22       11.03       14.81     25.07 o 
   7   1  22      377.70      345.51     35.84 o 
   8   1  22       10.04        0.00     21.85 o 
   9   1  22      168.78      156.09     30.22 o 
  10   1  22       19.97        0.00     25.51 o 
  11   1  22        6.64        0.00     28.45 o 
  12   1  22      236.46      207.85     42.83 o 
 -12   2  22        0.02       15.11     42.04 o 
 -11   2  22        9.29        0.00     29.35 o 
 -10   2  22      196.63      193.55     27.33 o 
  -9   2  22       75.57       69.70     19.77 o 
  -8   2  22        2.96       19.84     17.43 o 
  -7   2  22      340.42      260.23     32.17 o 
  -6   2  22      722.87      774.31     32.90 o 
  -5   2  22      115.73      111.29     16.14 o 
  -4   2  22       21.41       19.98     16.03 o 
  -3   2  22      217.04      228.60     18.16 o 
  -2   2  22      378.30      427.34     21.93 o 
  -1   2  22      789.79     1037.10     27.80 o 
   0   2  22      335.37      332.71     18.28 o 
   1   2  22      110.57      124.80     13.03 o 
   2   2  22       72.25       64.71     17.79 o 
   3   2  22     1171.68     1158.43     37.25 o 
   4   2  22       18.01       24.08     16.71 o 
   5   2  22        0.01        0.00     19.20 o 
   6   2  22       31.10       41.66     19.23 o 
   7   2  22      124.45       57.72     18.53 o 
   8   2  22        0.43        0.00     23.48 o 
   9   2  22       99.31       72.51     30.10 o 
  10   2  22       15.75       22.38     30.22 o 
  11   2  22      113.42      100.47     35.32 o 
  12   2  22       13.86       14.95     34.20 o 
 -12   3  22       24.70       26.35     27.46 o 
 -11   3  22       42.72       52.68     24.10 o 
 -10   3  22        0.29       14.28     23.56 o 
  -9   3  22      281.76      332.57     36.56 o 
  -8   3  22      763.13      768.87     36.08 o 
  -7   3  22       17.75       19.45     17.44 o 
  -6   3  22       11.58       42.18     22.90 o 
  -5   3  22      185.47      171.56     18.78 o 
  -4   3  22      141.01      104.30     16.72 o 
  -3   3  22      203.18      217.84     21.64 o 
  -2   3  22       20.57       18.34     13.96 o 
  -1   3  22      180.94      165.79     17.30 o 
   0   3  22      543.54      566.35     19.64 o 
   1   3  22      556.37      633.28     32.30 o 
   2   3  22       94.07       73.72     19.48 o 
   3   3  22      660.15      705.11     35.72 o 
   4   3  22       34.60       26.95     18.13 o 
   5   3  22       42.21       42.43     19.97 o 
   6   3  22        2.93        0.00     17.79 o 
   7   3  22      159.35      104.87     28.75 o 
   8   3  22        3.18        6.47     18.65 o 
   9   3  22      651.59      658.75     54.32 o 
  10   3  22       39.43       29.19     31.60 o 
  11   3  22        4.37        0.00     30.46 o 
 -11   4  22        3.16       15.93     25.92 o 
 -10   4  22        2.01       12.37     22.10 o 
  -9   4  22        2.82       12.97     21.19 o 
  -8   4  22      149.17      155.19     24.62 o 
  -7   4  22      327.77      264.87     24.75 o 
  -6   4  22      281.59      273.32     23.22 o 
  -5   4  22        1.32        5.43     14.41 o 
  -4   4  22      120.12      135.12     18.92 o 
  -3   4  22      332.28      308.56     26.74 o 
  -2   4  22      122.08      147.23     20.46 o 
  -1   4  22      167.15      150.29     19.99 o 
   0   4  22       23.34       32.33     20.42 o 
   1   4  22       40.23       33.89     16.00 o 
   2   4  22      167.76      186.60     20.82 o 
   3   4  22     1776.11     1736.32     41.22 o 
   4   4  22       54.74       85.93     20.75 o 
   5   4  22       22.21        2.12     29.66 o 
   6   4  22        8.13       34.20     20.91 o 
   7   4  22        0.00        0.00     19.45 o 
   8   4  22       24.06       37.22     28.62 o 
   9   4  22      204.57      216.14     30.16 o 
  10   4  22        0.19       46.57     34.29 o 
  11   4  22      174.55      174.82     46.12 o 
 -10   5  22      156.62      173.08     33.08 o 
  -9   5  22       35.54       18.70     26.63 o 
  -8   5  22       19.23       31.72     18.56 o 
  -7   5  22        0.29        0.00     16.34 o 
  -6   5  22        7.01        8.69     17.41 o 
  -5   5  22       14.53       31.55     16.31 o 
  -4   5  22      467.61      504.62     29.50 o 
  -3   5  22      126.81      140.16     24.17 o 
  -2   5  22       44.27       42.53     18.42 o 
  -1   5  22      269.49      269.00     35.50 o 
   0   5  22      276.25      269.10     36.57 o 
   1   5  22      215.53      221.96     28.29 o 
   2   5  22       60.33       73.47     22.51 o 
   3   5  22        3.35       25.61     25.85 o 
   4   5  22        4.24        0.00     26.10 o 
   5   5  22        1.21        1.17     17.42 o 
   6   5  22        2.82        8.16     26.56 o 
   7   5  22       40.03       49.98     21.89 o 
   8   5  22      120.50      130.26     24.72 o 
   9   5  22      141.70      129.64     27.04 o 
  10   5  22       11.07       36.19     43.44 o 
  -8   6  22      163.14      178.31     26.48 o 
  -7   6  22      103.48      117.31     22.55 o 
  -6   6  22       73.64       84.81     30.68 o 
  -5   6  22       21.27        0.60     17.86 o 
  -4   6  22        0.09        0.00     17.54 o 
  -3   6  22       22.85        1.30     41.24 o 
  -2   6  22      291.91      321.43     40.38 o 
  -1   6  22        0.24       14.72     27.44 o 
   0   6  22      281.66      286.23     38.87 o 
   1   6  22       66.27       49.03     34.90 o 
   2   6  22       11.74        2.42     24.20 o 
   3   6  22       99.12      122.36     29.99 o 
   4   6  22       14.94        6.27     25.95 o 
   5   6  22      121.71       59.36     28.54 o 
   6   6  22       30.03        6.94     28.17 o 
   7   6  22       12.88       53.52     24.47 o 
   8   6  22       71.41       75.01     35.04 o 
  -6   7  22       22.55       66.73     28.59 o 
  -5   7  22        5.79        0.00     25.19 o 
  -4   7  22       81.29       96.34     27.33 o 
  -3   7  22        5.31        0.00     24.02 o 
  -2   7  22      107.14      139.71     41.24 o 
  -1   7  22       94.38       48.09     31.25 o 
   0   7  22      258.71      314.21     42.45 o 
   1   7  22        8.60       14.09     37.28 o 
   2   7  22       64.68       60.28     47.59 o 
   3   7  22       45.50      115.75     65.83 o 
   4   7  22       26.74       23.11     26.99 o 
   5   7  22       11.21       56.31     32.65 o 
   6   7  22        6.56        0.00     46.80 o 
  -2   8  22      575.15      553.95     56.31 o 
  -1   8  22       98.94       75.56     38.86 o 
   0   8  22      362.93      347.47     61.07 o 
   1   8  22        0.01       25.53     47.59 o 
   2   8  22        1.37        0.00     39.66 o 
 -12   1  23        0.03        0.00     20.73 o 
 -11   1  23       64.68      118.23     25.80 o 
 -10   1  23       62.36       61.63     22.10 o 
  -9   1  23      515.99      487.68     31.69 o 
  -8   1  23      267.71      310.24     26.53 o 
  -7   1  23     1029.19     1150.63     39.83 o 
  -6   1  23      354.82      362.49     22.09 o 
  -5   1  23       21.71        7.97     12.87 o 
  -4   1  23        0.79        0.40     11.98 o 
  -3   1  23        0.87        0.81     11.90 o 
  -2   1  23      149.26      153.76     15.77 o 
  -1   1  23      193.04      219.51     19.18 o 
   0   1  23       52.93       65.34     12.46 o 
   1   1  23      171.48      185.93     21.06 o 
   2   1  23      368.18      354.48     19.46 o 
   3   1  23      121.90      136.48     18.51 o 
   4   1  23      141.28      112.75     22.40 o 
   5   1  23        1.91       18.94     16.94 o 
   6   1  23       67.69       57.63     27.46 o 
   7   1  23       22.17       13.04     43.62 o 
   8   1  23       33.48       15.71     36.49 o 
   9   1  23      133.30      111.76     33.59 o 
  10   1  23        3.59        0.00     40.45 o 
  11   1  23        0.26        0.00     31.73 o 
  12   1  23       74.40      106.96     39.07 o 
 -12   2  23       70.28       74.60     95.18 o 
 -11   2  23      209.07      235.21     31.17 o 
 -10   2  23       13.61        0.00     21.85 o 
  -9   2  23        2.58        2.20     16.75 o 
  -8   2  23      210.21      203.76     24.16 o 
  -7   2  23       78.29      106.33     19.53 o 
  -6   2  23      706.06      679.75     31.76 o 
  -5   2  23       10.04        0.00     12.48 o 
  -4   2  23      453.19      486.39     28.10 o 
  -3   2  23      753.31      786.32     27.43 o 
  -2   2  23      192.86      228.70     21.75 o 
  -1   2  23      397.98      473.75     22.43 o 
   0   2  23      272.81      261.52     17.33 o 
   1   2  23       74.49       86.17     13.97 o 
   2   2  23       32.03       17.33     16.99 o 
   3   2  23        0.06       16.07     16.71 o 
   4   2  23      664.37      596.32     32.24 o 
   5   2  23      559.88      567.33     32.70 o 
   6   2  23       34.48       28.33     19.35 o 
   7   2  23      168.32      195.81     34.56 o 
   8   2  23       34.15       28.46     27.80 o 
   9   2  23      303.40      365.09     42.65 o 
  10   2  23       28.42       41.13     31.17 o 
  11   2  23        0.36       29.19     33.43 o 
  12   2  23        3.28        0.00     33.43 o 
 -12   3  23        1.00       16.18     27.98 o 
 -11   3  23      248.99      275.17     36.13 o 
 -10   3  23      377.22      471.81     42.05 o 
  -9   3  23     1082.21     1078.22     53.70 o 
  -8   3  23      202.67      205.95     24.53 o 
  -7   3  23      684.91      777.91     35.29 o 
  -6   3  23     2220.88     2214.24     46.21 o 
  -5   3  23      224.56      226.86     21.02 o 
  -4   3  23       40.76       39.83     25.01 o 
  -3   3  23       26.50       18.53     21.80 o 
  -2   3  23        6.76        8.59     14.14 o 
  -1   3  23        0.34        0.00     11.98 o 
   0   3  23       49.70       27.75     12.65 o 
   1   3  23        1.96        0.00     22.58 o 
   2   3  23       34.86       46.56     18.76 o 
   3   3  23        2.08       10.70     17.34 o 
   4   3  23       60.86       61.79     25.44 o 
   5   3  23       94.55      105.37     21.77 o 
   6   3  23       16.94        0.00     17.79 o 
   7   3  23        0.66        0.00     20.14 o 
   8   3  23       12.34        0.00     27.80 o 
   9   3  23      212.23      262.00     41.09 o 
  10   3  23       15.99       26.53     34.11 o 
  11   3  23       28.51       75.55     37.56 o 
 -11   4  23      141.19      156.74     31.95 o 
 -10   4  23       37.09       34.72     24.33 o 
  -9   4  23       99.54      123.53     24.37 o 
  -8   4  23      163.02      211.94     27.39 o 
  -7   4  23      101.58      108.89     21.29 o 
  -6   4  23       87.61      107.01     19.68 o 
  -5   4  23       15.39        5.19     20.38 o 
  -4   4  23      319.05      380.66     25.35 o 
  -3   4  23      156.30      128.93     20.16 o 
  -2   4  23       12.63        7.62     30.59 o 
  -1   4  23       20.19       32.41     17.79 o 
   0   4  23      605.47      585.39     45.78 o 
   1   4  23       17.37       17.33     15.38 o 
   2   4  23      773.44      764.56     31.26 o 
   3   4  23      259.52      279.70     23.08 o 
   4   4  23       13.99        0.00     17.43 o 
   5   4  23        9.31        1.36     19.19 o 
   6   4  23      257.90      269.37     28.48 o 
   7   4  23      230.56      225.22     35.14 o 
   8   4  23      115.45      120.22     38.06 o 
   9   4  23        1.14        0.00     38.33 o 
  10   4  23        0.14        0.00     33.15 o 
 -10   5  23      201.65      300.16     46.80 o 
  -9   5  23       26.48       95.69     42.88 o 
  -8   5  23        2.65        0.00     17.41 o 
  -7   5  23       25.77        7.82     18.78 o 
  -6   5  23      804.08      782.20     34.34 o 
  -5   5  23       11.16       12.32     16.90 o 
  -4   5  23      139.32      117.69     29.08 o 
  -3   5  23      100.78      117.21     20.44 o 
  -2   5  23      101.19       68.02     33.31 o 
  -1   5  23       27.18        5.02     22.57 o 
   0   5  23       25.31       31.18     25.46 o 
   1   5  23      137.08      129.93     25.56 o 
   2   5  23      742.80      772.41     53.87 o 
   3   5  23      108.12      151.58     28.21 o 
   4   5  23       54.17       38.01     21.98 o 
   5   5  23      199.26      190.96     24.15 o 
   6   5  23       13.61        0.00     19.67 o 
   7   5  23       23.29        5.78     20.13 o 
   8   5  23       46.96       85.29     24.50 o 
   9   5  23       86.25      107.80     35.05 o 
  -8   6  23       55.34       70.41     24.04 o 
  -7   6  23       14.83       39.16     23.73 o 
  -6   6  23       27.63       23.85     19.16 o 
  -5   6  23        7.42       20.70     18.76 o 
  -4   6  23       65.32       82.62     20.56 o 
  -3   6  23        9.72       14.87     26.30 o 
  -2   6  23        6.96        3.17     26.40 o 
  -1   6  23      103.29      111.73     32.76 o 
   0   6  23        0.02        0.00     26.65 o 
   1   6  23       69.16       13.89     56.31 o 
   2   6  23        0.84        0.00     28.14 o 
   3   6  23       74.24      104.16     28.47 o 
   4   6  23       24.69       28.98     33.38 o 
   5   6  23        0.09        0.00     22.90 o 
   6   6  23      232.03      257.41     35.70 o 
   7   6  23        7.79       61.27     41.74 o 
   8   6  23       51.47       36.60     26.87 o 
  -6   7  23        6.18       23.61     20.82 o 
  -5   7  23       16.20       14.46     23.89 o 
  -4   7  23      158.00      189.81     34.29 o 
  -3   7  23        8.26       12.18     28.95 o 
  -2   7  23       36.21       33.42     31.25 o 
  -1   7  23       79.25       52.35     46.00 o 
   0   7  23      405.42      406.78     46.06 o 
   1   7  23        0.98        0.00     28.10 o 
   2   7  23        4.66        0.00     31.21 o 
   3   7  23        7.32        7.26     32.57 o 
   4   7  23       58.52       59.01     38.21 o 
   5   7  23       12.16        0.00     34.26 o 
   6   7  23       55.94       28.46     36.21 o 
  -1   8  23        1.36       49.53     46.00 o 
   0   8  23       17.27       39.60     30.75 o 
   1   8  23       45.20       42.51     34.91 o 
 -12   0  24        0.00      103.11     38.07 o 
 -11   0  24       10.87       28.55     31.73 o 
 -10   0  24       12.72        0.00     26.97 o 
  -9   0  24     1277.36     1242.08     69.80 o 
  -8   0  24      685.16      636.37     38.39 o 
  -7   0  24        1.38       19.92     19.82 o 
  -6   0  24     2479.16     2472.38     64.49 o 
  -5   0  24       54.55       67.36     38.07 o 
  -4   0  24      101.15       46.78     20.84 o 
  -3   0  24       26.60       36.53     19.83 o 
  -2   0  24     1633.25     1739.76     53.11 o 
  -1   0  24        6.90       25.85     17.16 o 
   0   0  24      110.99      142.99     20.97 o 
   1   0  24      108.86      108.81     18.97 o 
   2   0  24      141.29      171.59     20.97 o 
   3   0  24       17.33        0.00     15.61 o 
   4   0  24      806.54      905.78     71.38 o 
   5   0  24        6.86        0.00     34.90 o 
   6   0  24       52.58       84.07     42.83 o 
   7   0  24      628.86      575.83     66.62 o 
   8   0  24      338.13      242.71     53.93 o 
   9   0  24      168.51      123.73     42.83 o 
  10   0  24      109.74       34.90     46.00 o 
  11   0  24        0.81       53.93     44.42 o 
  12   0  24        0.66        0.00     44.42 o 
 -12   1  24        0.39       12.81     21.68 o 
 -11   1  24        4.66       29.23     35.69 o 
 -10   1  24        3.96       50.76     22.43 o 
  -9   1  24      135.29      209.15     25.30 o 
  -8   1  24     1558.56     1385.96     43.50 o 
  -7   1  24     2520.62     2425.45     54.31 o 
  -6   1  24      569.14      515.90     26.79 o 
  -5   1  24       20.51        9.85     12.81 o 
  -4   1  24      180.81      115.39     16.70 o 
  -3   1  24        0.01       12.94     12.23 o 
  -2   1  24      305.30      295.07     20.12 o 
  -1   1  24       95.62       75.59     13.87 o 
   0   1  24      220.16      230.49     17.08 o 
   1   1  24      156.81      161.63     14.99 o 
   2   1  24      674.94      528.25     28.06 o 
   3   1  24      110.14      122.35     26.87 o 
   4   1  24       58.27       95.35     18.86 o 
   5   1  24       22.46        0.00     38.07 o 
   6   1  24      347.76      283.25     36.44 o 
   7   1  24      113.59      153.87     33.08 o 
   8   1  24      126.63      113.19     31.17 o 
   9   1  24      271.42      282.23     39.07 o 
  10   1  24        0.09       11.74     30.71 o 
  11   1  24       95.00      118.29     36.44 o 
  12   1  24        2.17        0.00     32.52 o 
 -12   2  24        0.86        5.80     29.35 o 
 -11   2  24        7.34       37.88     23.24 o 
 -10   2  24       41.02       39.81     26.17 o 
  -9   2  24      512.49      477.33     33.36 o 
  -8   2  24      273.12      272.52     26.12 o 
  -7   2  24       11.63       25.19     20.23 o 
  -6   2  24      820.17      810.42     35.04 o 
  -5   2  24       44.23       41.61     20.28 o 
  -4   2  24       17.23        0.00     14.50 o 
  -3   2  24       79.60       50.85     15.13 o 
  -2   2  24       18.07       20.57     12.41 o 
  -1   2  24       90.38       86.79     14.16 o 
   0   2  24      348.76      337.48     19.68 o 
   1   2  24     1773.95     1760.47     46.66 o 
   2   2  24       47.24       78.83     18.13 o 
   3   2  24        8.36       11.44     17.86 o 
   4   2  24      197.46      268.60     25.32 o 
   5   2  24        6.30        5.87     18.65 o 
   6   2  24       33.73       51.10     19.47 o 
   7   2  24        0.02       57.14     27.77 o 
   8   2  24       65.27       45.50     29.30 o 
   9   2  24       10.39       46.81     42.83 o 
  10   2  24        0.06        7.99     30.22 o 
  11   2  24        0.92       41.45     34.56 o 
 -11   3  24       88.19       52.82     26.34 o 
 -10   3  24        0.22       21.82     22.81 o 
  -9   3  24        0.40       43.74     26.65 o 
  -8   3  24      513.74      550.19     35.46 o 
  -7   3  24      635.67      615.39     33.57 o 
  -6   3  24      438.97      443.90     27.03 o 
  -5   3  24       32.58       39.74     22.67 o 
  -4   3  24        3.91       16.39     20.69 o 
  -3   3  24      182.58      189.70     22.21 o 
  -2   3  24      348.98      374.52     24.98 o 
  -1   3  24        0.61        0.00     11.94 o 
   0   3  24       17.99       25.75     12.94 o 
   1   3  24     1482.21     1442.27     44.61 o 
   2   3  24      313.47      280.88     27.24 o 
   3   3  24      228.98      249.32     25.70 o 
   4   3  24       60.41       56.77     25.72 o 
   5   3  24        4.61        0.00     18.21 o 
   6   3  24        0.35        0.00     17.68 o 
   7   3  24      312.21      292.60     42.08 o 
   8   3  24       29.78       37.75     30.10 o 
   9   3  24        0.47        0.00     35.69 o 
  10   3  24        4.00        8.14     52.35 o 
  11   3  24       78.03      127.35     41.16 o 
 -11   4  24       39.00       53.63     94.39 o 
 -10   4  24        0.59        0.00     40.45 o 
  -9   4  24       14.79       22.34     22.26 o 
  -8   4  24       61.42      101.51     31.78 o 
  -7   4  24       25.46       52.95     23.13 o 
  -6   4  24       20.13       38.15     16.36 o 
  -5   4  24       25.66       23.89     17.00 o 
  -4   4  24        0.00        0.00     15.40 o 
  -3   4  24        2.69        0.00     15.99 o 
  -2   4  24      406.57      400.88     27.83 o 
  -1   4  24        3.39        0.00     26.12 o 
   0   4  24     1193.66     1104.61     76.14 o 
   1   4  24     1349.18     1301.31     44.14 o 
   2   4  24       24.58       31.02     16.82 o 
   3   4  24        3.98        0.00     19.36 o 
   4   4  24        0.05        0.00     19.19 o 
   5   4  24        1.09        0.00     18.13 o 
   6   4  24        1.97       20.38     20.91 o 
   7   4  24      243.19      215.79     28.81 o 
   8   4  24       30.72       58.03     24.83 o 
   9   4  24       24.89        0.00     31.95 o 
  10   4  24       61.08        0.00     32.86 o 
  -9   5  24        8.97       30.00     23.59 o 
  -8   5  24        0.03        0.00     32.97 o 
  -7   5  24       43.60       64.54     21.55 o 
  -6   5  24      576.82      584.97     33.83 o 
  -5   5  24      131.26      139.41     22.49 o 
  -4   5  24      141.79      143.93     60.10 o 
  -3   5  24        1.03       10.41     21.48 o 
  -2   5  24        1.51        9.48     24.59 o 
  -1   5  24       91.00       63.14     62.66 o 
   0   5  24      257.19      266.38     38.41 o 
   1   5  24      565.87      473.98     58.69 o 
   2   5  24        0.01        6.74     22.29 o 
   3   5  24       47.68       35.00     36.66 o 
   4   5  24        0.52        0.00     17.88 o 
   5   5  24        4.16       50.85     24.04 o 
   6   5  24      188.52      195.71     25.87 o 
   7   5  24       73.54       27.80     20.88 o 
   8   5  24        6.45        7.88     23.35 o 
   9   5  24        7.57        0.00     31.64 o 
  -8   6  24       69.12       84.66     22.79 o 
  -7   6  24      178.48      162.34     26.95 o 
  -6   6  24      205.31      217.54     25.69 o 
  -5   6  24       44.18       51.36     18.94 o 
  -4   6  24       43.03       46.67     21.05 o 
  -3   6  24      305.25      301.03     43.62 o 
  -2   6  24       99.65      107.62     30.79 o 
  -1   6  24       53.96       48.04     30.46 o 
   0   6  24      308.00      296.18     40.02 o 
   1   6  24        0.23       73.10     32.27 o 
   2   6  24       24.22       35.66     53.14 o 
   3   6  24       30.54        3.03     26.08 o 
   4   6  24       24.19       74.43     26.07 o 
   5   6  24       20.09        3.70     26.92 o 
   6   6  24        5.07        0.00     44.38 o 
   7   6  24        8.71        0.00     22.83 o 
  -6   7  24        4.22       35.13     38.92 o 
  -5   7  24       24.50       47.65     25.00 o 
  -4   7  24      113.13      158.11     35.83 o 
  -3   7  24        2.34        8.96     27.80 o 
  -2   7  24       51.41       43.89     31.25 o 
  -1   7  24        8.85        0.00     28.95 o 
   0   7  24      239.58      256.20     39.96 o 
   1   7  24        0.78       10.70     31.95 o 
   2   7  24       50.52       69.31     85.66 o 
   3   7  24        0.26       28.22     32.86 o 
   4   7  24        5.97       17.75     29.34 o 
   5   7  24       35.73       84.03     35.50 o 
 -12   1  25       16.51       64.42     25.73 o 
 -11   1  25        2.87        5.22     58.69 o 
 -10   1  25        0.08        0.00     19.07 o 
  -9   1  25        1.82       24.35     17.93 o 
  -8   1  25      161.95      188.82     23.15 o 
  -7   1  25      501.80      524.35     34.23 o 
  -6   1  25       56.67       66.46     16.26 o 
  -5   1  25      186.24      182.65     18.73 o 
  -4   1  25       25.73       42.54     14.27 o 
  -3   1  25        7.36        0.00     13.14 o 
  -2   1  25      179.13      185.23     23.35 o 
  -1   1  25        0.03        0.00     17.63 o 
   0   1  25       60.24       77.84     13.57 o 
   1   1  25        3.50        0.00     11.20 o 
   2   1  25      473.41      428.85     27.89 o 
   3   1  25      657.11      692.25     46.13 o 
   4   1  25      194.90      218.20     21.81 o 
   5   1  25        5.58        0.00     25.73 o 
   6   1  25       34.96       61.07     28.04 o 
   7   1  25       11.26        0.07     26.85 o 
   8   1  25       25.02       29.80     28.59 o 
   9   1  25        7.46       12.05     26.34 o 
  10   1  25        0.04        0.00     27.46 o 
  11   1  25        2.00        0.00     30.22 o 
  12   1  25       66.00       96.68     58.69 o 
 -12   2  25       95.82       83.98     27.05 o 
 -11   2  25      185.22      165.53     29.10 o 
 -10   2  25        1.81        0.00     21.68 o 
  -9   2  25      147.21      162.06     23.90 o 
  -8   2  25      182.37      189.53     33.83 o 
  -7   2  25        4.85       29.30     16.03 o 
  -6   2  25       19.70       17.37     16.49 o 
  -5   2  25       13.26        5.33     15.80 o 
  -4   2  25       35.60       65.00     17.79 o 
  -3   2  25       59.29       58.77     14.76 o 
  -2   2  25       44.68       36.01     14.17 o 
  -1   2  25      573.55      613.34     38.07 o 
   0   2  25      268.63      299.85     19.46 o 
   1   2  25      301.54      365.59     27.77 o 
   2   2  25      254.35      264.18     25.41 o 
   3   2  25        1.30        0.00     17.54 o 
   4   2  25      187.85      182.64     23.36 o 
   5   2  25       17.97       43.63     19.37 o 
   6   2  25     1405.70     1219.25     57.93 o 
   7   2  25       21.13       13.74     29.33 o 
   8   2  25      140.78      133.65     32.40 o 
   9   2  25       91.39       81.47     32.73 o 
  10   2  25       74.80       58.38     30.71 o 
  11   2  25       14.93       22.79     33.59 o 
 -11   3  25        4.61       10.29     27.33 o 
 -10   3  25      137.62      184.01     41.24 o 
  -9   3  25      238.25      269.02     36.79 o 
  -8   3  25      128.86      136.45     23.36 o 
  -7   3  25      546.68      515.84     32.66 o 
  -6   3  25      167.18      176.16     26.56 o 
  -5   3  25      320.41      367.69     28.11 o 
  -4   3  25       90.85       92.68     19.18 o 
  -3   3  25      368.10      390.96     26.74 o 
  -2   3  25      177.31      209.36     26.91 o 
  -1   3  25        2.58        3.86     14.00 o 
   0   3  25      832.00      768.87     36.65 o 
   1   3  25       14.65       27.82     18.13 o 
   2   3  25       13.77       38.71     19.82 o 
   3   3  25      149.05      141.24     24.24 o 
   4   3  25      564.96      603.61     34.89 o 
   5   3  25       11.08       19.71     24.89 o 
   6   3  25       24.24       20.78     19.74 o 
   7   3  25        0.64        0.00     19.36 o 
   8   3  25      206.98      250.93     40.38 o 
   9   3  25       37.18       10.94     41.24 o 
  10   3  25       26.34       26.74     46.00 o 
  11   3  25       19.02       54.01     37.26 o 
 -10   4  25       73.88       42.98     29.33 o 
  -9   4  25        5.06       11.50     22.90 o 
  -8   4  25       12.99       29.51     21.24 o 
  -7   4  25       36.20       48.33     22.61 o 
  -6   4  25       28.58       41.10     17.67 o 
  -5   4  25        6.68       10.38     18.34 o 
  -4   4  25      160.11      192.24     32.46 o 
  -3   4  25      135.92      144.27     20.96 o 
  -2   4  25      166.67      149.49     20.81 o 
  -1   4  25      689.51      684.58     47.24 o 
   0   4  25      123.94      172.90     32.65 o 
   1   4  25       28.68       48.94     21.04 o 
   2   4  25     1105.33     1079.70     35.05 o 
   3   4  25      216.38      194.03     21.70 o 
   4   4  25       39.41       83.78     21.71 o 
   5   4  25      142.38      195.19     36.66 o 
   6   4  25      509.83      380.22     32.43 o 
   7   4  25        0.98        0.00     20.26 o 
   8   4  25       57.57       27.90     24.52 o 
   9   4  25      120.31      147.12     37.56 o 
  10   4  25       50.24        0.00     37.28 o 
  -9   5  25      644.84      740.04     45.88 o 
  -8   5  25       57.34       88.45     24.16 o 
  -7   5  25        0.08       30.99     28.83 o 
  -6   5  25        0.35        0.00     17.48 o 
  -5   5  25      231.89      235.16     24.19 o 
  -4   5  25      129.05      122.15     23.93 o 
  -3   5  25      161.84      186.96     23.48 o 
  -2   5  25       10.89        5.12     25.46 o 
  -1   5  25       38.23        0.00     23.05 o 
   0   5  25      146.18      108.50     31.40 o 
   1   5  25        5.65        9.91     27.85 o 
   2   5  25      239.42      227.10     28.40 o 
   3   5  25       71.03       39.43     30.34 o 
   4   5  25      409.22      355.38     33.60 o 
   5   5  25       14.04       18.55     21.75 o 
   6   5  25        1.66        0.00     18.85 o 
   7   5  25       19.65       12.25     22.22 o 
   8   5  25        2.83       20.71     22.75 o 
   9   5  25       19.09       22.89     24.63 o 
  -8   6  25       18.96       69.95     23.53 o 
  -7   6  25       17.76       62.24     22.22 o 
  -6   6  25       52.33       59.22     20.64 o 
  -5   6  25       54.35       52.49     31.14 o 
  -4   6  25      106.52      127.35     29.63 o 
  -3   6  25        1.07        0.00     28.76 o 
  -2   6  25       40.94        0.00     26.40 o 
  -1   6  25       19.11       18.86     27.85 o 
   0   6  25       45.83       49.81     29.04 o 
   1   6  25       84.59       54.74     31.94 o 
   2   6  25      767.12      675.36     54.28 o 
   3   6  25      126.92      147.11     36.51 o 
   4   6  25       45.19       65.53     27.89 o 
   5   6  25       34.15       35.33     27.89 o 
   6   6  25       93.97      106.27     29.91 o 
   7   6  25      233.65      271.87     37.09 o 
  -5   7  25       83.40       58.38     33.15 o 
  -4   7  25       83.07       57.47     42.04 o 
  -3   7  25       38.45       66.85     31.60 o 
  -2   7  25       27.49       32.41     30.46 o 
  -1   7  25      247.03      191.80     37.72 o 
   0   7  25       65.39       81.45     77.73 o 
   1   7  25        9.51       28.87     30.99 o 
   2   7  25        3.88       72.30     34.60 o 
   3   7  25        4.65       31.96     36.49 o 
   4   7  25       55.46       71.38     77.73 o 
   5   7  25        0.00        0.00     81.69 o 
 -12   0  26        2.07        0.00     31.73 o 
 -11   0  26        7.67        0.00     31.73 o 
 -10   0  26      242.44      161.80     41.24 o 
  -9   0  26      416.74      290.29     46.00 o 
  -8   0  26      378.59      372.39     42.04 o 
  -7   0  26      168.59      221.89     69.80 o 
  -6   0  26        5.65       20.85     19.04 o 
  -5   0  26      368.11      382.89     34.29 o 
  -4   0  26       66.35      131.68     24.33 o 
  -3   0  26       10.72        0.00     32.52 o 
  -2   0  26      159.39      114.16     23.26 o 
  -1   0  26     2671.34     2603.80     64.23 o 
   0   0  26     5792.42     5236.80     92.87 o 
   1   0  26      562.65      654.84     34.08 o 
   2   0  26       55.15       97.68     19.86 o 
   3   0  26      204.11      218.91     49.18 o 
   4   0  26      622.21      650.39     68.21 o 
   5   0  26      174.85      196.70     49.18 o 
   6   0  26      248.17      118.97     42.83 o 
   7   0  26      825.14      709.08     68.21 o 
   8   0  26      762.96      707.49     68.21 o 
   9   0  26        6.14        0.00     44.42 o 
  10   0  26       61.13       79.32     47.59 o 
  11   0  26      166.76      149.11     58.69 o 
 -12   1  26        3.18       46.80     25.80 o 
 -11   1  26        0.02       45.01     42.83 o 
 -10   1  26      301.27      284.39     34.09 o 
  -9   1  26       81.05       90.14     21.33 o 
  -8   1  26      305.38      297.19     26.67 o 
  -7   1  26     3334.99     3468.70     66.63 o 
  -6   1  26      385.65      418.20     28.74 o 
  -5   1  26        0.59        0.00     13.06 o 
  -4   1  26        7.43        0.00     13.24 o 
  -3   1  26       32.37        0.00     14.41 o 
  -2   1  26      103.74       93.60     16.17 o 
  -1   1  26      195.18      228.41     18.74 o 
   0   1  26      306.24      338.64     20.38 o 
   1   1  26     1157.79     1305.05     50.83 o 
   2   1  26     1068.69      980.08     37.23 o 
   3   1  26       39.53       33.84     18.07 o 
   4   1  26       33.22       37.87     17.35 o 
   5   1  26       10.67        0.00     25.22 o 
   6   1  26        2.71       31.85     27.77 o 
   7   1  26        1.05       23.76     26.34 o 
   8   1  26      374.01      311.23     39.71 o 
   9   1  26       11.14       46.80     32.53 o 
  10   1  26       69.39       24.93     31.17 o 
  11   1  26       40.63       56.05     52.35 o 
 -11   2  26       10.54       59.21     24.10 o 
 -10   2  26        2.96       33.02     57.11 o 
  -9   2  26       52.79       53.04     19.34 o 
  -8   2  26      224.39      183.71     27.74 o 
  -7   2  26       76.15       74.70     22.84 o 
  -6   2  26      148.66      178.66     30.80 o 
  -5   2  26       31.71       48.45     17.77 o 
  -4   2  26       34.80       43.42     16.55 o 
  -3   2  26        0.03        0.00     17.87 o 
  -2   2  26       56.90       55.12     15.54 o 
  -1   2  26     1152.12     1068.18     37.26 o 
   0   2  26     3019.69     3065.18     48.75 o 
   1   2  26      145.51      125.17     21.98 o 
   2   2  26      501.05      477.20     30.35 o 
   3   2  26       29.32       17.63     18.69 o 
   4   2  26       81.73       51.58     20.44 o 
   5   2  26       49.15       54.28     20.26 o 
   6   2  26       45.19       54.14     29.30 o 
   7   2  26        9.80       25.50     28.91 o 
   8   2  26      818.46      741.05    101.52 o 
   9   2  26       18.17        7.15     37.28 o 
  10   2  26       51.33       19.67     33.43 o 
  11   2  26        8.61       14.28     33.43 o 
 -11   3  26       20.81       30.17     29.10 o 
 -10   3  26        0.37        0.00     23.17 o 
  -9   3  26      194.41      156.77     24.16 o 
  -8   3  26      351.79      382.98     30.97 o 
  -7   3  26      426.57      460.39     32.46 o 
  -6   3  26      314.83      369.16     28.63 o 
  -5   3  26      133.06      125.14     19.58 o 
  -4   3  26       11.77       33.42     16.59 o 
  -3   3  26        0.86        0.00     14.50 o 
  -2   3  26      191.14      174.08     20.34 o 
  -1   3  26      151.40      133.85     30.40 o 
   0   3  26      742.70      713.55     37.11 o 
   1   3  26       20.13        0.00     19.09 o 
   2   3  26      237.73      225.34     25.30 o 
   3   3  26      120.13      120.60     23.40 o 
   4   3  26       78.08       50.66     21.01 o 
   5   3  26       39.92       45.91     20.03 o 
   6   3  26       20.32       22.79     21.04 o 
   7   3  26      134.95      122.71     38.07 o 
   8   3  26      208.98      136.98     36.92 o 
   9   3  26       57.11       63.78     75.35 o 
  10   3  26      142.33       87.86     37.26 o 
 -10   4  26        7.08       27.76     23.99 o 
  -9   4  26        8.49        0.00     23.77 o 
  -8   4  26       37.02       63.20     25.48 o 
  -7   4  26       33.78       25.15     19.48 o 
  -6   4  26      441.96      412.94     28.13 o 
  -5   4  26      122.80      110.05     20.86 o 
  -4   4  26        0.28        3.23     20.95 o 
  -3   4  26        0.13        4.18     16.06 o 
  -2   4  26      153.94      191.05     27.46 o 
  -1   4  26      271.15      223.43     35.77 o 
   0   4  26       30.96       78.06     27.91 o 
   1   4  26      829.11      792.92     49.23 o 
   2   4  26       40.95       43.91     17.74 o 
   3   4  26      282.40      251.21     39.12 o 
   4   4  26       22.45       14.81     20.80 o 
   5   4  26       41.98       43.00     21.39 o 
   6   4  26       12.57        0.00     20.81 o 
   7   4  26       60.97       31.05     22.96 o 
   8   4  26       51.90       27.75     24.53 o 
   9   4  26       12.94       53.00     36.21 o 
  10   4  26       92.33       69.46     39.52 o 
  -9   5  26       64.54       54.94     40.52 o 
  -8   5  26       62.20       40.65     24.71 o 
  -7   5  26      149.08      175.05     24.85 o 
  -6   5  26       62.88       88.66     20.63 o 
  -5   5  26      108.42      108.76     23.28 o 
  -4   5  26      293.94      255.34     26.42 o 
  -3   5  26        5.28        0.00     33.31 o 
  -2   5  26       13.36       28.74     32.52 o 
  -1   5  26       41.76       28.87     29.04 o 
   0   5  26      293.67      264.26     51.56 o 
   1   5  26        6.41       24.03     28.46 o 
   2   5  26       55.58       72.82     31.82 o 
   3   5  26        4.84       23.81     24.00 o 
   4   5  26        3.19       25.50     25.07 o 
   5   5  26        9.84        5.02     19.37 o 
   6   5  26       70.69      104.84     22.62 o 
   7   5  26        3.84       27.02     22.96 o 
   8   5  26       81.05      125.50     25.36 o 
  -7   6  26       94.66      103.06     23.84 o 
  -6   6  26      164.72      140.73     25.00 o 
  -5   6  26       92.58      109.66     24.32 o 
  -4   6  26        4.54        9.33     27.29 o 
  -3   6  26       94.42       50.76     51.56 o 
  -2   6  26       24.53       63.64     31.95 o 
  -1   6  26      169.99      126.37     31.94 o 
   0   6  26      165.75      103.06     33.75 o 
   1   6  26        7.03       43.67     27.29 o 
   2   6  26      128.11      151.41     36.68 o 
   3   6  26        1.81        5.85     47.59 o 
   4   6  26       33.61       69.36     44.02 o 
   5   6  26       51.04       75.85     31.48 o 
   6   6  26        0.96        0.00     27.76 o 
   7   6  26      102.27       92.77     31.00 o 
  -5   7  26       24.13       45.69     33.43 o 
  -4   7  26       67.21      129.88     35.42 o 
  -3   7  26       72.97        6.15     31.61 o 
  -2   7  26      131.07      102.92     59.49 o 
  -1   7  26       57.84       80.41     35.69 o 
   0   7  26      366.73      363.15     46.00 o 
   1   7  26        7.36        0.00     31.10 o 
   2   7  26        3.01        0.00     31.68 o 
   3   7  26        3.63       42.01     43.62 o 
   4   7  26       10.85        0.00     34.04 o 
 -12   1  27       21.79       53.93     28.04 o 
 -11   1  27       16.89        9.95     24.37 o 
 -10   1  27       35.37       53.14     24.59 o 
  -9   1  27        2.45        3.02     17.27 o 
  -8   1  27     1016.85      979.58     39.55 o 
  -7   1  27        2.08       53.30     18.84 o 
  -6   1  27        5.36        0.00     22.16 o 
  -5   1  27        3.42        0.00     13.06 o 
  -4   1  27        2.09       28.57     14.23 o 
  -3   1  27       23.38       15.16     17.15 o 
  -2   1  27       67.93       63.38     15.41 o 
  -1   1  27        0.01        0.00     12.16 o 
   0   1  27      820.77      837.66     28.44 o 
   1   1  27      172.83      202.56     17.72 o 
   2   1  27        1.19        0.00     20.86 o 
   3   1  27      104.79      134.27     22.67 o 
   4   1  27      254.91      207.86     36.56 o 
   5   1  27        1.38        0.00     27.76 o 
   6   1  27        3.54       14.90     25.15 o 
   7   1  27       12.48       18.72     28.59 o 
   8   1  27       10.58       51.13     31.35 o 
   9   1  27       11.35       26.50     28.19 o 
  10   1  27        0.37       58.69     29.16 o 
  11   1  27        3.87        0.00     31.35 o 
 -11   2  27      220.48      270.57     34.20 o 
 -10   2  27       50.28       11.95     30.46 o 
  -9   2  27       57.02       50.87     19.87 o 
  -8   2  27      622.08      567.14     35.80 o 
  -7   2  27        9.48        3.62     15.68 o 
  -6   2  27      278.68      287.39     26.35 o 
  -5   2  27       75.57       91.16     19.61 o 
  -4   2  27        4.09        0.00     25.17 o 
  -3   2  27      195.91      158.25     21.01 o 
  -2   2  27        4.14        0.00     13.39 o 
  -1   2  27       32.02       29.33     13.76 o 
   0   2  27      165.74      177.93     25.28 o 
   1   2  27     1031.37     1017.18     40.93 o 
   2   2  27     1688.02     1615.24     89.45 o 
   3   2  27      165.38      138.14     23.90 o 
   4   2  27      101.57      131.57     23.36 o 
   5   2  27        9.85        2.85     18.95 o 
   6   2  27       59.98       69.47     29.30 o 
   7   2  27        0.62       38.07     29.30 o 
   8   2  27       21.64       17.39     29.33 o 
   9   2  27       13.79       17.15     29.58 o 
  10   2  27       18.68        6.35     79.32 o 
  11   2  27        2.30       47.11     38.69 o 
 -11   3  27        8.96       50.94     41.24 o 
 -10   3  27        2.56       38.30     42.83 o 
  -9   3  27       15.24        6.80     28.15 o 
  -8   3  27      458.45      453.13     33.46 o 
  -7   3  27        8.40       39.68     19.81 o 
  -6   3  27       50.01       76.77     18.63 o 
  -5   3  27       18.84        0.00     18.76 o 
  -4   3  27        7.25       22.27     17.22 o 
  -3   3  27      492.67      428.93     34.17 o 
  -2   3  27      305.77      288.63     24.82 o 
  -1   3  27       87.75       70.36     27.73 o 
   0   3  27     3029.26     2849.90     74.99 o 
   1   3  27      240.58      235.29     27.04 o 
   2   3  27        3.54        5.71     24.83 o 
   3   3  27        0.97       15.77     19.01 o 
   4   3  27     1433.27     1398.42     46.48 o 
   5   3  27       14.77        0.00     17.67 o 
   6   3  27       26.10       79.15     21.77 o 
   7   3  27        1.06        6.54     38.86 o 
   8   3  27      238.64      255.55     41.09 o 
   9   3  27        0.48       20.09     32.27 o 
  10   3  27       28.53       24.59     33.15 o 
 -10   4  27       17.53       29.54     22.69 o 
  -9   4  27        0.14        0.00     23.10 o 
  -8   4  27      138.92      111.87     28.22 o 
  -7   4  27      135.37      121.08     34.52 o 
  -6   4  27      201.68      207.89     25.84 o 
  -5   4  27       36.50       78.20     19.61 o 
  -4   4  27       40.26       46.75     17.86 o 
  -3   4  27       17.71       31.51     24.35 o 
  -2   4  27      230.48      208.40     42.04 o 
  -1   4  27      858.71      815.82     48.97 o 
   0   4  27      131.43      112.71     34.11 o 
   1   4  27       39.80       78.30     29.30 o 
   2   4  27      460.64      516.92     42.20 o 
   3   4  27        7.29        0.00     18.03 o 
   4   4  27      214.29      258.55     29.16 o 
   5   4  27       25.88       49.67     25.31 o 
   6   4  27      686.67      651.13     39.21 o 
   7   4  27        7.74       11.87     23.06 o 
   8   4  27       36.84       16.77     34.26 o 
   9   4  27       19.64       14.08     33.75 o 
  -9   5  27        0.67       18.32     25.26 o 
  -8   5  27       33.65       64.74     45.69 o 
  -7   5  27        0.62        0.00     19.61 o 
  -6   5  27       54.29       48.09     20.79 o 
  -5   5  27        9.20        7.42     19.30 o 
  -4   5  27        0.01        0.00     22.72 o 
  -3   5  27      119.87      118.49     32.76 o 
  -2   5  27       21.12       27.33     34.90 o 
  -1   5  27       68.13      103.32     32.57 o 
   0   5  27      906.32      915.83     56.62 o 
   1   5  27        9.26       52.10     35.69 o 
   2   5  27        0.77        0.00     28.08 o 
   3   5  27       45.60       17.18     28.48 o 
   4   5  27      797.02      756.02     44.20 o 
   5   5  27        5.19        0.00     19.06 o 
   6   5  27       81.70       67.37     33.19 o 
   7   5  27      211.35      218.30     28.20 o 
   8   5  27      226.58      230.50     29.36 o 
  -7   6  27       96.73      103.83     23.10 o 
  -6   6  27        0.74        0.00     19.63 o 
  -5   6  27        0.69        7.53     25.92 o 
  -4   6  27        1.68       26.65     49.18 o 
  -3   6  27       72.72      102.65     36.49 o 
  -2   6  27       85.39      113.16     33.13 o 
  -1   6  27       90.81      121.55     35.69 o 
   0   6  27       94.98       91.85     31.43 o 
   1   6  27       13.86        0.00     28.10 o 
   2   6  27       22.85        0.00     38.86 o 
   3   6  27        7.51        0.00     81.69 o 
   4   6  27       12.47       11.98     34.11 o 
   5   6  27        2.60       31.99     29.81 o 
   6   6  27      190.43      157.39     32.83 o 
  -4   7  27      126.36      151.86     49.18 o 
  -3   7  27       44.50       37.60     31.25 o 
  -2   7  27        2.13       57.75     31.40 o 
  -1   7  27        0.79        0.00     29.63 o 
   0   7  27       12.22       80.42     51.56 o 
   1   7  27       19.97       30.67     54.73 o 
   2   7  27        3.41       47.79     53.14 o 
   3   7  27        5.80       72.62     38.41 o 
   4   7  27      117.55       99.87     37.71 o 
 -11   0  28        8.72        0.00     34.90 o 
 -10   0  28        5.80       39.66     31.73 o 
  -9   0  28       12.71      109.46     34.90 o 
  -8   0  28       97.80       57.11     34.90 o 
  -7   0  28     1079.79      980.55     58.69 o 
  -6   0  28      111.70      112.51     30.93 o 
  -5   0  28      100.43       68.93     31.73 o 
  -4   0  28        1.08       19.04     31.73 o 
  -3   0  28       94.91       79.12     24.48 o 
  -2   0  28        0.61       11.66     20.00 o 
  -1   0  28       90.34       54.99     21.28 o 
   0   0  28       21.91       88.63     44.42 o 
   1   0  28     2696.56     2356.41     59.53 o 
   2   0  28     2137.11     2098.28     55.25 o 
   3   0  28      468.14      504.45     65.04 o 
   4   0  28        0.07        6.35     41.24 o 
   5   0  28       24.94        6.35     36.49 o 
   6   0  28        3.26       61.87     42.83 o 
   7   0  28       16.64        3.17     39.66 o 
   8   0  28      262.92      139.60     46.00 o 
   9   0  28      111.09       28.55     44.42 o 
  10   0  28      211.13      155.46     57.11 o 
  11   0  28       63.56       38.07     50.76 o 
 -11   1  28        4.86        0.00     20.53 o 
 -10   1  28       92.71       81.08     34.11 o 
  -9   1  28       46.16       44.04     28.33 o 
  -8   1  28       51.02       43.13     19.87 o 
  -7   1  28     1272.04     1131.88     40.75 o 
  -6   1  28      730.32      711.90     32.36 o 
  -5   1  28      142.00      140.48     18.11 o 
  -4   1  28        4.82        0.00     13.62 o 
  -3   1  28       81.17       38.33     15.44 o 
  -2   1  28       34.95       31.50     14.40 o 
  -1   1  28        3.55        0.00     13.14 o 
   0   1  28      772.00      752.53     28.31 o 
   1   1  28       12.32       15.01     19.99 o 
   2   1  28     4915.45     4650.82     76.96 o 
   3   1  28       63.05       58.32     24.96 o 
   4   1  28      361.78      264.31     36.96 o 
   5   1  28        1.62        0.00     25.51 o 
   6   1  28      714.73      646.05     52.35 o 
   7   1  28        3.33        4.32     28.59 o 
   8   1  28       86.55       90.34     33.59 o 
   9   1  28       10.86       71.02     39.66 o 
  10   1  28      130.95      105.83     37.46 o 
  11   1  28       27.99        0.00     40.45 o 
 -11   2  28        3.91        0.00     35.69 o 
 -10   2  28       76.14       68.69     22.31 o 
  -9   2  28       60.26       94.33     30.86 o 
  -8   2  28        1.23        0.00     22.29 o 
  -7   2  28      393.35      427.57     31.12 o 
  -6   2  28        8.64       11.66     16.63 o 
  -5   2  28       28.46       32.37     18.07 o 
  -4   2  28       15.21       17.71     16.81 o 
  -3   2  28      239.54      220.58     22.85 o 
  -2   2  28        0.09        4.44     13.97 o 
  -1   2  28        4.65        2.82     13.48 o 
   0   2  28       31.75       30.80     20.46 o 
   1   2  28     2158.34     2136.22     54.25 o 
   2   2  28     4109.31     3940.10     72.68 o 
   3   2  28       77.31       72.83     21.44 o 
   4   2  28      306.73      341.24     29.09 o 
   5   2  28       39.65        9.66     34.11 o 
   6   2  28        0.69        8.25     26.40 o 
   7   2  28      138.01       85.66     33.43 o 
   8   2  28       20.56        0.79     29.16 o 
   9   2  28        8.15       13.30     31.95 o 
  10   2  28      315.55      294.07     65.04 o 
  11   2  28       10.78        0.00     35.21 o 
 -10   3  28        7.22       21.18     38.07 o 
  -9   3  28      598.46      651.13     37.57 o 
  -8   3  28        0.78        0.00     22.65 o 
  -7   3  28        0.44       12.59     18.24 o 
  -6   3  28      289.75      299.63     27.71 o 
  -5   3  28      138.97      146.51     21.75 o 
  -4   3  28       13.82        0.00     29.14 o 
  -3   3  28       37.11       56.93     25.38 o 
  -2   3  28       27.03       33.91     15.99 o 
  -1   3  28       26.74        0.00     23.97 o 
   0   3  28      260.88      251.12     38.25 o 
   1   3  28       38.28       25.10     20.81 o 
   2   3  28     2210.72     2095.22     54.52 o 
   3   3  28      278.96      245.11     27.46 o 
   4   3  28      200.31      160.69     26.33 o 
   5   3  28        0.01        0.00     36.71 o 
   6   3  28        9.54        0.00     19.58 o 
   7   3  28        8.55        0.00     28.59 o 
   8   3  28       38.75       31.11     32.73 o 
   9   3  28       55.80        2.12     33.91 o 
  10   3  28       51.09       67.86     39.66 o 
 -10   4  28       56.55       76.75     31.26 o 
  -9   4  28        8.06       17.20     22.45 o 
  -8   4  28        5.31       23.28     22.00 o 
  -7   4  28       13.25       40.15     20.20 o 
  -6   4  28        8.34        3.19     21.32 o 
  -5   4  28        2.01        0.00     16.35 o 
  -4   4  28      224.78      225.35     24.60 o 
  -3   4  28        1.92        0.00     16.79 o 
  -2   4  28      104.85       46.37     26.90 o 
  -1   4  28      172.42      185.51     34.91 o 
   0   4  28       95.91      100.54     29.78 o 
   1   4  28      791.14      822.70     72.18 o 
   2   4  28     1182.37     1108.90     42.18 o 
   3   4  28        9.49        2.61     18.52 o 
   4   4  28      197.31      188.79     32.53 o 
   5   4  28       99.60       78.62     36.06 o 
   6   4  28       43.61       63.01     24.03 o 
   7   4  28       57.88       68.21     26.06 o 
   8   4  28        2.51        0.00     31.10 o 
   9   4  28        6.20        0.00     35.42 o 
  -8   5  28        2.87        0.00     22.26 o 
  -7   5  28       19.31       45.36     22.63 o 
  -6   5  28       36.10       20.54     20.02 o 
  -5   5  28      248.37      250.72     28.86 o 
  -4   5  28       29.26       28.78     19.86 o 
  -3   5  28      502.48      504.55     47.63 o 
  -2   5  28       77.04       65.44     45.21 o 
  -1   5  28        0.18        0.00     25.21 o 
   0   5  28      112.60      100.57     31.68 o 
   1   5  28       16.15       30.45     26.81 o 
   2   5  28       31.64       18.22     31.82 o 
   3   5  28       42.47        0.00     97.56 o 
   4   5  28       51.61       24.20     23.91 o 
   5   5  28       37.89       66.56     27.04 o 
   6   5  28      152.61      192.05     35.03 o 
   7   5  28       28.79       26.39     23.40 o 
   8   5  28      460.75      505.62     36.95 o 
  -7   6  28       75.44       90.57     25.87 o 
  -6   6  28       11.07       15.38     22.19 o 
  -5   6  28       28.42       24.85     28.76 o 
  -4   6  28      179.79      195.06     36.92 o 
  -3   6  28       87.82       20.29     72.18 o 
  -2   6  28      141.42      142.78     35.21 o 
  -1   6  28       65.88       17.67     32.52 o 
   0   6  28        1.08       16.84     29.63 o 
   1   6  28       67.78       41.98     44.42 o 
   2   6  28       58.00        0.00     46.80 o 
   3   6  28        0.30       40.45     32.65 o 
   4   6  28        2.29        0.00     44.42 o 
   5   6  28        0.90        9.00     45.74 o 
   6   6  28       83.76       83.61     32.00 o 
  -3   7  28      127.16      141.97     38.72 o 
  -2   7  28        3.51        0.00     31.73 o 
  -1   7  28       64.43      140.61     39.23 o 
   0   7  28        4.27       22.90     32.86 o 
   1   7  28       61.38       98.23     33.86 o 
   2   7  28      260.29      287.26     45.34 o 
   3   7  28       58.59        0.00     34.04 o 
 -11   1  29       35.51       28.62     25.51 o 
 -10   1  29        4.07        0.00     45.21 o 
  -9   1  29        2.11        0.00     17.77 o 
  -8   1  29      535.28      510.21     33.36 o 
  -7   1  29       56.72       43.57     18.08 o 
  -6   1  29        3.52       25.53     17.84 o 
  -5   1  29       44.99       27.85     16.03 o 
  -4   1  29        0.11        3.69     14.10 o 
  -3   1  29       76.05       90.36     16.99 o 
  -2   1  29      102.05      120.21     17.27 o 
  -1   1  29       89.21       71.16     23.13 o 
   0   1  29      130.37      182.86     18.33 o 
   1   1  29       43.28       78.66     21.75 o 
   2   1  29       61.84      101.35     32.86 o 
   3   1  29        6.12       12.05     18.38 o 
   4   1  29      377.74      414.60     42.91 o 
   5   1  29       54.37       72.32     30.22 o 
   6   1  29      110.86       83.59     28.91 o 
   7   1  29       60.10       19.18     30.47 o 
   8   1  29        0.71        5.13     30.83 o 
   9   1  29        1.50        0.00     28.45 o 
  10   1  29       24.17       77.06     36.96 o 
  11   1  29        0.04        0.00     33.87 o 
 -11   2  29       53.68       96.61     27.98 o 
 -10   2  29       35.09       22.40     23.60 o 
  -9   2  29        0.56       23.32     18.84 o 
  -8   2  29      226.66      203.73     25.00 o 
  -7   2  29      625.28      634.82     36.18 o 
  -6   2  29      208.14      232.47     24.38 o 
  -5   2  29      120.55      127.26     21.24 o 
  -4   2  29       39.92       23.57     16.38 o 
  -3   2  29        4.44        9.77     16.24 o 
  -2   2  29      411.01      458.82     25.52 o 
  -1   2  29     1518.33     1395.50     40.53 o 
   0   2  29     1202.37     1225.46     44.34 o 
   1   2  29     1772.67     1730.53     50.63 o 
   2   2  29        5.81       44.28     40.04 o 
   3   2  29       24.73       20.00     21.54 o 
   4   2  29      913.44      831.35     38.69 o 
   5   2  29       50.87       12.06     28.95 o 
   6   2  29       15.42        0.00     30.10 o 
   7   2  29      186.46      145.68     36.21 o 
   8   2  29       13.14        0.00     28.59 o 
   9   2  29        0.36        0.00     30.29 o 
  10   2  29        7.08        0.00     32.96 o 
 -10   3  29       30.69       98.77     54.12 o 
  -9   3  29        0.63       38.54     50.21 o 
  -8   3  29       44.47       84.22     21.69 o 
  -7   3  29        1.16        0.00     20.65 o 
  -6   3  29      168.61      217.54     24.26 o 
  -5   3  29      186.43      186.71     24.17 o 
  -4   3  29      146.41      141.64     29.27 o 
  -3   3  29       79.08      115.80     26.55 o 
  -2   3  29      737.18      649.94     49.97 o 
  -1   3  29       12.53       26.67     53.93 o 
   0   3  29      620.27      621.73     47.78 o 
   1   3  29        9.42       27.94     19.69 o 
   2   3  29        0.17        0.00     18.38 o 
   3   3  29       67.45       50.30     27.93 o 
   4   3  29      971.73     1054.25     46.96 o 
   5   3  29      122.59      107.38     27.18 o 
   6   3  29      450.37      502.37     48.41 o 
   7   3  29        4.36        0.00     29.04 o 
   8   3  29       39.71      101.22     36.97 o 
   9   3  29       91.42       88.74     37.28 o 
  10   3  29       26.24        1.59     53.93 o 
  -9   4  29        0.04        0.00     21.35 o 
  -8   4  29        3.67       42.62     31.36 o 
  -7   4  29      477.57      492.23     36.23 o 
  -6   4  29       55.56       86.95     32.60 o 
  -5   4  29       44.05       25.72     40.09 o 
  -4   4  29      287.20      285.15     27.51 o 
  -3   4  29      171.77      184.64     23.81 o 
  -2   4  29       43.42       43.02     25.07 o 
  -1   4  29      679.12      748.33     75.35 o 
   0   4  29      782.79      775.29     51.94 o 
   1   4  29        9.45        0.00     26.81 o 
   2   4  29      549.35      535.67     79.32 o 
   3   4  29       60.53       22.00     27.25 o 
   4   4  29      637.93      624.06     42.03 o 
   5   4  29       27.40        1.82     22.94 o 
   6   4  29       66.28       64.13     24.99 o 
   7   4  29       13.13       15.02     34.04 o 
   8   4  29      406.27      421.24     65.83 o 
   9   4  29        3.11        0.00     38.07 o 
  -8   5  29      401.91      408.17     41.62 o 
  -7   5  29        0.59       13.67     22.28 o 
  -6   5  29       56.40       84.26     29.49 o 
  -5   5  29       60.52       68.36     33.31 o 
  -4   5  29      433.92      453.08     44.97 o 
  -3   5  29       27.47       66.98     28.10 o 
  -2   5  29      223.82      228.69     38.72 o 
  -1   5  29       20.73        6.46     30.22 o 
   0   5  29      210.59      201.55     38.14 o 
   1   5  29        8.29        0.00     25.93 o 
   2   5  29       32.39       46.46     30.75 o 
   3   5  29       36.10       41.99     32.86 o 
   4   5  29      239.13      265.61     34.42 o 
   5   5  29       16.45       54.76     39.45 o 
   6   5  29      419.73      423.24     32.89 o 
   7   5  29       88.00       34.21     27.93 o 
   8   5  29       36.84       26.35     25.93 o 
  -6   6  29        6.48       49.23     40.45 o 
  -5   6  29       60.90       49.74     29.30 o 
  -4   6  29       42.88       49.12     31.10 o 
  -3   6  29        8.74        0.00     49.18 o 
  -2   6  29        0.07       31.39     30.79 o 
  -1   6  29      422.09      481.48     51.56 o 
   0   6  29        7.86        9.57     71.38 o 
   1   6  29       41.14       21.64     29.16 o 
   2   6  29      190.49      242.05     41.88 o 
   3   6  29      198.57      226.31     42.84 o 
   4   6  29       60.71      145.81     81.69 o 
   5   6  29        1.46        0.00     31.27 o 
   6   6  29      122.95      175.05     35.83 o 
  -3   7  29       29.30       16.09     51.56 o 
  -2   7  29        7.83       20.62     34.04 o 
  -1   7  29      143.00      208.61     41.16 o 
   0   7  29      101.21       59.59     60.28 o 
   1   7  29        7.53       49.93     36.68 o 
   2   7  29       72.65       47.85     35.50 o 
 -11   0  30       16.93       74.56     34.90 o 
 -10   0  30        0.26       44.42     33.31 o 
  -9   0  30       37.04        4.76     33.31 o 
  -8   0  30      600.76      604.38     61.87 o 
  -7   0  30      125.40      169.03     72.18 o 
  -6   0  30      115.25      100.02     34.11 o 
  -5   0  30        0.08       13.91     23.17 o 
  -4   0  30      127.88       84.73     24.65 o 
  -3   0  30      959.55      975.78     47.18 o 
  -2   0  30      175.08      191.94     29.30 o 
  -1   0  30        0.52        0.00     20.00 o 
   0   0  30      477.33      489.57     37.94 o 
   1   0  30    11555.03    11468.11    164.65 o 
   2   0  30     6565.68     6514.97    185.60 o 
   3   0  30       17.20       44.42     42.83 o 
   4   0  30      584.39      556.79     69.80 o 
   5   0  30       32.03       36.49     41.24 o 
   6   0  30      128.08       60.28     42.83 o 
   7   0  30      251.62      182.43     50.76 o 
   8   0  30       39.24       31.73     44.42 o 
   9   0  30        0.82        0.00     46.00 o 
  10   0  30      169.77      161.80     55.52 o 
 -11   1  30        9.37       17.65     43.62 o 
 -10   1  30        1.26        0.00     20.73 o 
  -9   1  30      198.34      193.79     25.75 o 
  -8   1  30       59.19       81.51     20.45 o 
  -7   1  30       33.01       57.20     20.05 o 
  -6   1  30       37.84       79.77     19.27 o 
  -5   1  30      117.38      110.45     32.30 o 
  -4   1  30       68.26       41.01     15.25 o 
  -3   1  30       36.78       45.34     15.31 o 
  -2   1  30      388.17      452.35     26.28 o 
  -1   1  30       11.01       11.71     13.33 o 
   0   1  30       11.23       11.69     20.67 o 
   1   1  30     1384.65     1541.68     47.64 o 
   2   1  30     2100.05     2158.73     53.95 o 
   3   1  30     1828.71     1722.65     68.43 o 
   4   1  30     1335.81     1269.67     60.45 o 
   5   1  30        0.04        0.00     28.19 o 
   6   1  30       83.07       46.75     40.45 o 
   7   1  30       56.57       53.61     29.71 o 
   8   1  30        0.92       15.38     29.33 o 
   9   1  30        1.89        0.00     33.43 o 
  10   1  30       25.67        0.00     34.72 o 
 -11   2  30       38.45       54.00     26.20 o 
 -10   2  30        3.85       28.94     21.50 o 
  -9   2  30      123.34      113.73     24.12 o 
  -8   2  30        4.20        0.00     17.31 o 
  -7   2  30      105.54      111.75     30.83 o 
  -6   2  30       97.12      108.81     21.18 o 
  -5   2  30       44.58       30.20     17.93 o 
  -4   2  30       20.68       15.62     16.09 o 
  -3   2  30        6.18        0.00     17.92 o 
  -2   2  30      163.00      192.64     27.08 o 
  -1   2  30       66.17       99.52     24.20 o 
   0   2  30       26.10       37.57     31.29 o 
   1   2  30     1974.69     2007.48     97.02 o 
   2   2  30      851.92      900.76     40.05 o 
   3   2  30        9.05        1.00     19.58 o 
   4   2  30       75.95       55.81     21.92 o 
   5   2  30       56.45       78.24     31.17 o 
   6   2  30       49.06       70.26     61.87 o 
   7   2  30      172.92      170.15     57.90 o 
   8   2  30        2.66        0.00     30.29 o 
   9   2  30      132.02      156.70     38.59 o 
  10   2  30       82.57       46.20     39.81 o 
 -10   3  30       89.69      133.49     29.60 o 
  -9   3  30      171.60      188.17     27.42 o 
  -8   3  30      696.62      786.26     38.48 o 
  -7   3  30      187.86      193.57     26.59 o 
  -6   3  30      381.47      404.02     42.51 o 
  -5   3  30      151.98      164.44     34.27 o 
  -4   3  30       81.02       67.23     18.63 o 
  -3   3  30        4.74        0.00     16.63 o 
  -2   3  30       55.53       48.35     27.35 o 
  -1   3  30      183.92      219.93     34.32 o 
   0   3  30        0.71        7.63     26.31 o 
   1   3  30      522.49      520.65     36.10 o 
   2   3  30      347.58      407.03     53.31 o 
   3   3  30        0.42        8.27     20.56 o 
   4   3  30      846.64      823.91     41.68 o 
   5   3  30        0.00        0.00     21.03 o 
   6   3  30       18.79       64.72     34.32 o 
   7   3  30       21.83       76.99     39.66 o 
   8   3  30        3.30       80.63     34.91 o 
   9   3  30       41.73       35.66     38.59 o 
  -9   4  30      256.04      256.72     31.88 o 
  -8   4  30      139.53      185.96     28.81 o 
  -7   4  30       33.77       27.55     21.00 o 
  -6   4  30       15.01       36.57     25.45 o 
  -5   4  30      178.48      190.67     25.84 o 
  -4   4  30       31.01       51.20     20.56 o 
  -3   4  30       92.82       77.33     29.30 o 
  -2   4  30       17.63       13.07     25.70 o 
  -1   4  30       41.87       62.39     28.10 o 
   0   4  30      139.58      144.67     34.08 o 
   1   4  30      106.91       80.70     31.43 o 
   2   4  30      275.31      279.89     39.59 o 
   3   4  30        5.70        3.44     34.90 o 
   4   4  30        1.57        0.00     25.26 o 
   5   4  30       74.11       68.71     25.25 o 
   6   4  30      147.72      210.67     30.03 o 
   7   4  30       17.95       68.12     64.25 o 
   8   4  30        4.86        0.00     32.57 o 
  -8   5  30       31.14        0.00     33.93 o 
  -7   5  30      250.27      279.14     33.64 o 
  -6   5  30      195.78      187.26     27.20 o 
  -5   5  30       75.49       91.03     24.88 o 
  -4   5  30      145.03      127.10     35.83 o 
  -3   5  30      165.89      134.84     36.21 o 
  -2   5  30      353.76      398.18     46.00 o 
  -1   5  30      504.32      480.68     52.35 o 
   0   5  30       63.28       48.54     31.43 o 
   1   5  30      241.23      209.86     37.71 o 
   2   5  30       25.05       35.40     28.77 o 
   3   5  30       75.90      101.16     35.29 o 
   4   5  30       86.03      100.59     33.42 o 
   5   5  30        7.05        0.00     25.23 o 
   6   5  30        0.21        0.00     59.84 o 
   7   5  30       19.87       38.73     25.64 o 
  -6   6  30       61.02       79.89     57.11 o 
  -5   6  30      139.80      169.75     36.57 o 
  -4   6  30       82.49       31.06     40.45 o 
  -3   6  30       35.34       76.44     32.40 o 
  -2   6  30       11.64        0.00     93.59 o 
  -1   6  30      120.17      178.62     39.32 o 
   0   6  30       52.61       90.63     35.77 o 
   1   6  30       13.15        8.40     31.21 o 
   2   6  30      110.14       85.76     35.76 o 
   3   6  30        3.50       48.52     50.76 o 
   4   6  30       15.75       19.44     34.08 o 
   5   6  30       23.17       40.76     38.16 o 
  -1   7  30      144.04      134.17     63.45 o 
   0   7  30        0.16        0.00     34.91 o 
   1   7  30      212.77      183.50     42.84 o 
 -11   1  31       52.36        0.00     31.73 o 
 -10   1  31       14.30       36.73     27.76 o 
  -9   1  31        1.44       21.20     18.39 o 
  -8   1  31       18.81       23.25     20.81 o 
  -7   1  31      164.26      176.04     30.67 o 
  -6   1  31       20.95       26.86     17.30 o 
  -5   1  31       25.93       48.81     24.76 o 
  -4   1  31       80.15       31.63     17.40 o 
  -3   1  31       20.57        8.78     15.58 o 
  -2   1  31       90.98      108.99     18.36 o 
  -1   1  31       77.83       53.30     16.63 o 
   0   1  31      135.05      126.60     23.93 o 
   1   1  31      844.87      940.56     41.43 o 
   2   1  31       29.49       62.77     21.36 o 
   3   1  31       64.24       48.86     38.07 o 
   4   1  31        1.65        3.48     29.10 o 
   5   1  31      143.80      156.04     43.62 o 
   6   1  31      232.92      256.32     63.45 o 
   7   1  31       19.10       23.85     30.22 o 
   8   1  31       11.03        0.00     31.60 o 
   9   1  31        5.05        0.00     32.47 o 
  10   1  31        3.94        0.00     33.08 o 
 -10   2  31      134.49      139.75     25.61 o 
  -9   2  31      140.82      148.94     31.07 o 
  -8   2  31       10.06       39.93     19.34 o 
  -7   2  31      176.78      142.21     23.55 o 
  -6   2  31        2.32        0.92     17.44 o 
  -5   2  31       16.54        7.23     23.72 o 
  -4   2  31        2.13        0.00     17.71 o 
  -3   2  31       47.86       12.97     16.24 o 
  -2   2  31       54.55       90.87     18.21 o 
  -1   2  31      665.85      741.43     38.96 o 
   0   2  31      149.54      142.28     25.24 o 
   1   2  31      965.65      921.59     58.34 o 
   2   2  31     1003.03     1031.00     42.91 o 
   3   2  31      916.14      930.27     40.67 o 
   4   2  31      232.71      197.89     37.72 o 
   5   2  31       54.51       37.24     30.79 o 
   6   2  31       42.89       50.23     35.42 o 
   7   2  31       75.30       78.59     36.56 o 
   8   2  31      118.46       63.55     56.31 o 
   9   2  31        0.46        3.94     33.59 o 
  10   2  31        0.79       16.62    104.70 o 
 -10   3  31       11.48        0.00     22.85 o 
  -9   3  31       64.79       35.70     33.09 o 
  -8   3  31        0.65        9.92     20.69 o 
  -7   3  31      336.70      311.97     29.70 o 
  -6   3  31      472.80      386.96     34.00 o 
  -5   3  31       10.55       43.91     19.94 o 
  -4   3  31       71.64       76.89     19.49 o 
  -3   3  31        4.29        3.12     16.63 o 
  -2   3  31      215.48      241.02     34.32 o 
  -1   3  31       40.99       15.55     26.81 o 
   0   3  31      150.22      223.41     34.28 o 
   1   3  31     2031.57     2023.51     64.54 o 
   2   3  31       89.08       86.84     30.19 o 
   3   3  31        1.86        0.00     21.52 o 
   4   3  31        3.03       40.62     21.75 o 
   5   3  31      403.26      376.70     33.14 o 
   6   3  31      888.09      796.58     57.90 o 
   7   3  31        2.44        0.00     31.10 o 
   8   3  31        7.88       31.75     34.60 o 
   9   3  31       16.54        0.00     33.13 o 
  -9   4  31        1.46       13.17     22.34 o 
  -8   4  31       17.93       69.52     24.91 o 
  -7   4  31       58.60       51.19     22.85 o 
  -6   4  31       32.47       30.65     20.75 o 
  -5   4  31       54.95       72.75     21.69 o 
  -4   4  31       94.61       77.24     22.26 o 
  -3   4  31        7.26        0.00     24.65 o 
  -2   4  31      144.90      143.81     32.76 o 
  -1   4  31      899.14      935.78     55.70 o 
   0   4  31        3.70        0.00     24.12 o 
   1   4  31      123.79      169.08     33.75 o 
   2   4  31       12.95        0.00     48.38 o 
   3   4  31      644.55      686.57     72.97 o 
   4   4  31       92.49      132.63     34.25 o 
   5   4  31       88.49      102.67     26.82 o 
   6   4  31        0.44        9.08     25.15 o 
   7   4  31       89.93       74.13     79.32 o 
   8   4  31        7.39        0.00     35.69 o 
  -7   5  31      101.54      171.51     27.45 o 
  -6   5  31      128.36      162.52     41.67 o 
  -5   5  31       22.17       78.51     37.28 o 
  -4   5  31        2.76        0.00     33.31 o 
  -3   5  31      586.96      538.32     49.68 o 
  -2   5  31      126.39       96.44     30.49 o 
  -1   5  31       22.38        0.00     38.86 o 
   0   5  31      109.23      141.94     45.21 o 
   1   5  31      426.59      447.88     47.82 o 
   2   5  31      310.25      305.55     42.24 o 
   3   5  31       22.27        3.41     29.33 o 
   4   5  31       11.37       34.47     33.06 o 
   5   5  31      140.61      126.43     30.04 o 
   6   5  31      451.55      493.38     48.62 o 
   7   5  31       27.96       46.50     24.88 o 
  -5   6  31       82.34       73.72     31.94 o 
  -4   6  31        0.87       31.00     25.21 o 
  -3   6  31       62.71       44.39     30.00 o 
  -2   6  31       64.11       67.19     32.19 o 
  -1   6  31      163.25      231.81     41.05 o 
   0   6  31      143.12      151.67     38.07 o 
   1   6  31       10.98       74.53     32.52 o 
   2   6  31       30.44       35.01     30.00 o 
   3   6  31       11.12       26.29     54.73 o 
   4   6  31       40.86      189.28     43.00 o 
   5   6  31       50.05       44.50     38.16 o 
 -10   0  32        5.12        0.00     34.90 o 
  -9   0  32        8.05       41.24     33.31 o 
  -8   0  32      147.32      107.87     36.49 o 
  -7   0  32      249.62      234.77     42.83 o 
  -6   0  32      102.11       74.46     26.30 o 
  -5   0  32        5.24        0.00     21.69 o 
  -4   0  32       36.45       39.22     23.17 o 
  -3   0  32      141.36       98.57     24.69 o 
  -2   0  32       20.30        0.00     20.12 o 
  -1   0  32       15.19        6.07     37.28 o 
   0   0  32       64.54       61.87     22.97 o 
   1   0  32     2879.54     2742.73    125.32 o 
   2   0  32       87.90       19.04     42.83 o 
   3   0  32     1474.89     1227.80     90.42 o 
   4   0  32        6.18        0.00     44.42 o 
   5   0  32       31.73       36.49     44.42 o 
   6   0  32      576.00      604.38     74.56 o 
   7   0  32        0.18        0.00     44.42 o 
   8   0  32       41.82        6.35     47.59 o 
   9   0  32       21.86        0.00     49.18 o 
  10   0  32        0.00        0.00     53.93 o 
 -10   1  32        6.94       31.14     53.93 o 
  -9   1  32       20.51       51.83     24.10 o 
  -8   1  32      190.89      167.87     24.20 o 
  -7   1  32       16.16       46.36     19.34 o 
  -6   1  32       40.41        5.28     31.66 o 
  -5   1  32     2270.98     1920.16     50.93 o 
  -4   1  32      885.77      795.45     35.28 o 
  -3   1  32       60.71       40.60     22.90 o 
  -2   1  32       52.14       58.49     16.19 o 
  -1   1  32      159.67      198.71     23.35 o 
   0   1  32      632.05      658.56     36.89 o 
   1   1  32     1383.17     1375.03     46.77 o 
   2   1  32      218.80      275.37     27.48 o 
   3   1  32     1835.12     1837.23     72.95 o 
   4   1  32     1652.09     1639.74     68.31 o 
   5   1  32       21.92        0.00     31.73 o 
   6   1  32       53.48       74.78     31.35 o 
   7   1  32      588.98      478.13     50.33 o 
   8   1  32       90.86       47.62     33.59 o 
   9   1  32        6.67        0.13     34.20 o 
  10   1  32       12.99        0.00     35.68 o 
 -10   2  32       41.92       73.63     43.96 o 
  -9   2  32       30.49       35.12     22.00 o 
  -8   2  32       25.99       59.28     24.07 o 
  -7   2  32       12.27        0.00     26.70 o 
  -6   2  32       92.27       75.23     21.52 o 
  -5   2  32        0.20        5.72     24.83 o 
  -4   2  32        4.03        0.00     15.80 o 
  -3   2  32      229.30      215.85     23.48 o 
  -2   2  32       71.53       89.17     18.13 o 
  -1   2  32      236.77      257.63     30.15 o 
   0   2  32      147.62      172.88     26.72 o 
   1   2  32        6.50        6.17     20.04 o 
   2   2  32      117.04      109.48     25.25 o 
   3   2  32      648.28      649.88     37.65 o 
   4   2  32       15.28       37.04     30.22 o 
   5   2  32       18.98        0.00     30.87 o 
   6   2  32      112.68       67.98     34.26 o 
   7   2  32       10.16        0.00     28.59 o 
   8   2  32       14.14        0.00     31.35 o 
   9   2  32       25.29        0.00     31.35 o 
  -9   3  32        0.04       28.91     22.79 o 
  -8   3  32      751.86      772.95     76.37 o 
  -7   3  32       25.83       10.60     30.17 o 
  -6   3  32      282.87      337.47     39.54 o 
  -5   3  32      449.79      479.50     33.62 o 
  -4   3  32      359.58      363.06     28.63 o 
  -3   3  32       30.49       35.71     25.92 o 
  -2   3  32       70.83       59.42     29.35 o 
  -1   3  32      100.93      189.59     32.42 o 
   0   3  32      122.03      107.75     39.66 o 
   1   3  32      129.28       88.42     29.65 o 
   2   3  32       97.17       77.16     23.39 o 
   3   3  32      303.74      285.47     39.65 o 
   4   3  32      594.94      659.27     39.59 o 
   5   3  32        1.64       26.59     38.86 o 
   6   3  32        0.30        0.00     59.49 o 
   7   3  32        1.29        6.17     46.80 o 
   8   3  32       58.39       57.36     37.69 o 
   9   3  32       16.44       36.96     37.46 o 
  -8   4  32      145.09      139.06     26.81 o 
  -7   4  32      162.13      178.80     28.23 o 
  -6   4  32        5.19        2.78     20.29 o 
  -5   4  32        0.48       23.53     19.96 o 
  -4   4  32       79.88       35.86     43.62 o 
  -3   4  32       43.29       53.74     30.49 o 
  -2   4  32        0.44        0.00     25.24 o 
  -1   4  32      109.44      191.71     35.50 o 
   0   4  32       34.21       36.51     30.40 o 
   1   4  32      235.97      253.16     38.67 o 
   2   4  32       27.49      114.21     81.69 o 
   3   4  32      251.29      261.66     39.37 o 
   4   4  32        0.25       39.09     25.10 o 
   5   4  32       25.74       11.26     25.96 o 
   6   4  32       48.12        0.00     72.97 o 
   7   4  32        0.68        0.00     32.27 o 
   8   4  32       49.83       18.77    106.28 o 
  -7   5  32        5.87       21.72     24.16 o 
  -6   5  32        5.71        0.00     23.31 o 
  -5   5  32       18.18       45.41     31.40 o 
  -4   5  32       16.33       36.73     36.49 o 
  -3   5  32       30.55       15.68     27.58 o 
  -2   5  32      152.06      164.45     34.32 o 
  -1   5  32       21.82        0.00     29.55 o 
   0   5  32       44.92        5.78     30.58 o 
   1   5  32       16.91        7.87     29.30 o 
   2   5  32      126.53      134.31     42.04 o 
   3   5  32       10.96        5.73     99.14 o 
   4   5  32       56.90      107.33     34.28 o 
   5   5  32        3.16       25.10     47.59 o 
   6   5  32       27.46       34.55     28.55 o 
  -5   6  32        5.04        0.00     44.42 o 
  -4   6  32       83.32       38.57     31.84 o 
  -3   6  32      423.03      357.35     84.07 o 
  -2   6  32        0.10       64.21     30.75 o 
  -1   6  32        2.36        0.00     46.00 o 
   0   6  32        1.35       61.12     31.43 o 
   1   6  32      152.41      240.58     41.67 o 
   2   6  32       43.57       68.71     65.83 o 
   3   6  32       64.63       50.17     43.62 o 
   4   6  32        0.65        0.00     34.84 o 
 -10   1  33        1.56        0.00     25.22 o 
  -9   1  33        0.99        0.00     23.48 o 
  -8   1  33       11.41       14.84     20.59 o 
  -7   1  33        9.98        0.00     18.21 o 
  -6   1  33        0.30        7.16     19.63 o 
  -5   1  33        9.20       40.36     18.07 o 
  -4   1  33       55.19       58.02     18.31 o 
  -3   1  33        7.09        0.00     16.53 o 
  -2   1  33       24.27       10.83     15.92 o 
  -1   1  33       58.54       48.92     23.71 o 
   0   1  33      168.10      143.96     25.08 o 
   1   1  33       55.45       99.58     30.20 o 
   2   1  33        0.56       61.43     34.56 o 
   3   1  33        9.24        0.00     59.49 o 
   4   1  33       60.26       89.42     33.08 o 
   5   1  33       12.12       41.13     31.35 o 
   6   1  33       46.87       20.13     32.30 o 
   7   1  33       16.83       19.87     42.83 o 
   8   1  33        3.22        0.00     31.95 o 
   9   1  33        5.69        0.00     69.80 o 
 -10   2  33       11.76       61.02     24.88 o 
  -9   2  33       55.23      101.23     40.69 o 
  -8   2  33       63.43       78.60     24.47 o 
  -7   2  33        0.20       12.55     37.80 o 
  -6   2  33        0.84       21.66     26.79 o 
  -5   2  33      577.96      566.22     34.39 o 
  -4   2  33        9.58        1.32     17.15 o 
  -3   2  33       62.61       46.25     16.89 o 
  -2   2  33        0.26        1.90     58.69 o 
  -1   2  33      209.19      244.22     34.75 o 
   0   2  33      356.45      338.74     31.62 o 
   1   2  33     1769.43     1779.70     53.72 o 
   2   2  33      655.08      611.38     42.84 o 
   3   2  33       93.73       40.68     34.11 o 
   4   2  33      137.75       99.33     36.13 o 
   5   2  33       92.06       90.14     35.00 o 
   6   2  33       16.36       31.65     33.15 o 
   7   2  33        6.63        0.00     32.47 o 
   8   2  33       10.53        0.00     34.56 o 
   9   2  33       19.79        0.00     44.42 o 
  -9   3  33       67.82       74.49     25.82 o 
  -8   3  33       82.09       87.75     23.38 o 
  -7   3  33       18.45        9.06     23.82 o 
  -6   3  33       11.72       27.13     20.57 o 
  -5   3  33       64.82       38.40     21.61 o 
  -4   3  33      208.67      234.55     25.38 o 
  -3   3  33      141.89       72.56     26.49 o 
  -2   3  33       98.20       56.20     42.04 o 
  -1   3  33      350.57      343.26     40.59 o 
   0   3  33       72.07      144.23     30.20 o 
   1   3  33      328.76      397.85     42.50 o 
   2   3  33       32.33       58.51     24.15 o 
   3   3  33        8.85        0.00     20.94 o 
   4   3  33       74.74       83.15     24.26 o 
   5   3  33       86.55       43.06     32.57 o 
   6   3  33        2.41        1.04     34.04 o 
   7   3  33       51.21       61.87     52.35 o 
   8   3  33       41.64        0.00     36.39 o 
  -8   4  33       82.18       53.63     31.11 o 
  -7   4  33       12.27       46.64     22.79 o 
  -6   4  33       24.89       13.30     21.54 o 
  -5   4  33      272.56      319.54     30.04 o 
  -4   4  33        4.24       12.81     26.90 o 
  -3   4  33      436.40      434.32     65.83 o 
  -2   4  33       46.45      107.42     32.57 o 
  -1   4  33      568.92      533.52     48.13 o 
   0   4  33       24.23        2.86     30.14 o 
   1   4  33      454.98      458.51     46.84 o 
   2   4  33        4.28       61.18     31.07 o 
   3   4  33       96.31      101.18     34.67 o 
   4   4  33        0.98        0.00     28.38 o 
   5   4  33       52.13       55.80     62.75 o 
   6   4  33        2.06       36.97     35.29 o 
   7   4  33       43.04       71.99     83.28 o 
  -6   5  33        0.64       27.57     31.10 o 
  -5   5  33       30.04        3.43     48.38 o 
  -4   5  33       84.84       95.18     47.59 o 
  -3   5  33       95.14       50.37     32.27 o 
  -2   5  33       12.50        0.00     54.73 o 
  -1   5  33      190.62      135.81     37.72 o 
   0   5  33        6.30       34.27     28.97 o 
   1   5  33      242.73      268.42     55.52 o 
   2   5  33        1.41       63.04     34.48 o 
   3   5  33        0.40        0.69     33.31 o 
   4   5  33        4.79       19.16     33.63 o 
   5   5  33       72.24       62.97     61.07 o 
   6   5  33       49.55       50.10     51.44 o 
  -4   6  33       54.68        9.77     33.13 o 
  -3   6  33       11.13       28.95     29.30 o 
  -2   6  33       14.63       18.08     40.45 o 
  -1   6  33       14.28        0.00     60.28 o 
   0   6  33       10.52       17.52     35.69 o 
   1   6  33       76.17       68.66     75.35 o 
   2   6  33        7.08       43.82     36.73 o 
   3   6  33       32.70       80.56     37.94 o 
 -10   0  34       85.11       82.49     44.42 o 
  -9   0  34       10.12       25.38     31.73 o 
  -8   0  34        0.95        0.00     30.14 o 
  -7   0  34       82.81       92.01     36.49 o 
  -6   0  34        6.23        0.00     20.62 o 
  -5   0  34      309.53      235.12     31.61 o 
  -4   0  34       38.31       97.35     28.55 o 
  -3   0  34      682.34      605.00     41.67 o 
  -2   0  34       60.30       59.60     45.21 o 
  -1   0  34        0.81       23.46     23.79 o 
   0   0  34      465.22      369.61     69.80 o 
   1   0  34      966.13      891.51     87.25 o 
   2   0  34     1847.80     1890.88    104.70 o 
   3   0  34      672.62      666.25     79.32 o 
   4   0  34        0.07        0.00     46.00 o 
   5   0  34      103.14       60.28     50.76 o 
   6   0  34        0.68        0.00     41.24 o 
   7   0  34        5.09        0.00     47.59 o 
   8   0  34       15.11        0.00     47.59 o 
   9   0  34        0.45        0.00     50.76 o 
 -10   1  34       98.45       49.97     28.04 o 
  -9   1  34       65.77      118.08     69.00 o 
  -8   1  34       72.96      117.64     24.36 o 
  -7   1  34       12.01       13.11     19.14 o 
  -6   1  34       10.24       32.73     42.01 o 
  -5   1  34      150.20      157.47     21.89 o 
  -4   1  34       67.36      106.73     28.90 o 
  -3   1  34      576.32      477.71     28.41 o 
  -2   1  34       12.12       41.90     17.08 o 
  -1   1  34       77.03       55.55     22.85 o 
   0   1  34      296.90      360.56     31.90 o 
   1   1  34      144.95      201.69     27.61 o 
   2   1  34      656.76      634.30     55.78 o 
   3   1  34       88.73      102.32     37.35 o 
   4   1  34        0.91        0.00     30.29 o 
   5   1  34      128.14       52.07     34.56 o 
   6   1  34       25.96       53.24     35.84 o 
   7   1  34       27.32        2.24     41.24 o 
   8   1  34      115.77      103.28     40.93 o 
   9   1  34       54.41       87.56     40.19 o 
  -9   2  34       81.49       51.81     24.43 o 
  -8   2  34       44.39       33.14     52.39 o 
  -7   2  34       25.00       59.22     21.73 o 
  -6   2  34       46.05       40.07     31.68 o 
  -5   2  34      144.27      197.20     25.83 o 
  -4   2  34      278.24      227.64     37.20 o 
  -3   2  34       85.31       79.00     19.13 o 
  -2   2  34       66.39       61.75     27.73 o 
  -1   2  34       35.49       44.45     26.66 o 
   0   2  34       27.35       68.72     22.09 o 
   1   2  34        5.90       55.68     23.05 o 
   2   2  34      111.54      154.80     26.40 o 
   3   2  34      511.29      492.43     49.55 o 
   4   2  34       12.60        0.00     31.95 o 
   5   2  34       22.51        5.55     32.76 o 
   6   2  34        0.86        0.00     32.73 o 
   7   2  34        1.61       33.68     34.60 o 
   8   2  34        2.76        0.00     52.35 o 
   9   2  34       31.42        0.00     37.94 o 
  -9   3  34       15.47        0.00     20.91 o 
  -8   3  34       22.79       47.80     22.28 o 
  -7   3  34      287.18      260.18     29.41 o 
  -6   3  34       14.72       23.56     19.18 o 
  -5   3  34      166.79      188.93     26.11 o 
  -4   3  34      189.81      174.92     36.49 o 
  -3   3  34      157.85       77.67     30.22 o 
  -2   3  34       47.46       74.86     38.86 o 
  -1   3  34        5.44       21.93     28.97 o 
   0   3  34      146.43       67.29     30.58 o 
   1   3  34       69.73      100.83     30.91 o 
   2   3  34      228.37      225.19     29.91 o 
   3   3  34      247.66      288.96     36.33 o 
   4   3  34        1.96        0.00     60.28 o 
   5   3  34      158.44      162.95     40.50 o 
   6   3  34       16.31        0.10     33.39 o 
   7   3  34       39.27        0.00     42.04 o 
   8   3  34        0.75       59.21     38.41 o 
  -8   4  34      135.84      184.41     28.77 o 
  -7   4  34        1.94        0.00     29.14 o 
  -6   4  34       64.04       88.58     26.98 o 
  -5   4  34        3.27        1.83     50.76 o 
  -4   4  34       58.11       65.65     48.38 o 
  -3   4  34      252.96      269.16     39.23 o 
  -2   4  34       37.14        0.00     48.38 o 
  -1   4  34        1.06        0.00     28.55 o 
   0   4  34      241.44      255.74     82.49 o 
   1   4  34      261.53      223.35     38.16 o 
   2   4  34       26.01        0.00     28.51 o 
   3   4  34        0.18        0.00     47.59 o 
   4   4  34       23.46       18.99     30.91 o 
   5   4  34       45.50       41.47     27.43 o 
   6   4  34        0.07        0.00     54.73 o 
   7   4  34        7.79       43.27     84.07 o 
  -6   5  34      148.63      160.40     37.72 o 
  -5   5  34      106.22       82.91     33.43 o 
  -4   5  34       43.04        0.00     30.14 o 
  -3   5  34       16.00       76.69     53.14 o 
  -2   5  34      126.98      135.05     35.06 o 
  -1   5  34      117.95      158.41     36.08 o 
   0   5  34       62.77       90.28     35.77 o 
   1   5  34       25.46        0.00     62.66 o 
   2   5  34      252.24      304.30     77.73 o 
   3   5  34       22.73       77.64     53.14 o 
   4   5  34        5.45       15.86     32.65 o 
   5   5  34       57.43       89.74     43.62 o 
  -3   6  34      296.73      260.92     44.42 o 
  -2   6  34        2.24       71.48     69.00 o 
  -1   6  34       27.37       31.15     33.75 o 
   0   6  34       16.30       78.32     60.28 o 
   1   6  34        1.32       19.34     32.86 o 
   2   6  34       26.29       40.53     36.68 o 
  -9   1  35        8.20        0.00     23.79 o 
  -8   1  35       15.86       10.26     36.49 o 
  -7   1  35        1.45        5.67     24.09 o 
  -6   1  35       21.46       55.46     21.50 o 
  -5   1  35      397.87      364.03     30.09 o 
  -4   1  35       12.93       51.46     19.00 o 
  -3   1  35       28.64       36.36     18.59 o 
  -2   1  35        5.42        0.00     24.00 o 
  -1   1  35       64.47      111.86     36.09 o 
   0   1  35       85.86       66.23     23.31 o 
   1   1  35        5.81        3.22     34.56 o 
   2   1  35        3.14        0.00     35.00 o 
   3   1  35        4.80        0.00     33.87 o 
   4   1  35       12.38        0.00     29.71 o 
   5   1  35        0.25        0.00     30.83 o 
   6   1  35       40.42       10.90     50.76 o 
   7   1  35       93.18       95.05     39.96 o 
   8   1  35       10.57        0.00     43.62 o 
   9   1  35        0.15        0.00     39.26 o 
  -9   2  35        0.09       56.91     24.26 o 
  -8   2  35       67.77       52.25     22.06 o 
  -7   2  35        1.15        0.00     18.66 o 
  -6   2  35        0.05       25.32     19.55 o 
  -5   2  35        7.75        0.00     18.42 o 
  -4   2  35        0.88        0.00     16.17 o 
  -3   2  35      118.04       75.71     27.55 o 
  -2   2  35        0.60        0.00     37.28 o 
  -1   2  35       74.80       65.20     28.08 o 
   0   2  35        2.72       27.84     24.88 o 
   1   2  35     1741.60     1775.65     55.35 o 
   2   2  35       10.71       15.16     21.70 o 
   3   2  35        4.13        0.00     33.43 o 
   4   2  35        2.40        0.00     31.60 o 
   5   2  35        7.66       25.79     36.81 o 
   6   2  35        6.39       32.77     33.87 o 
   7   2  35        0.17       10.88     35.42 o 
   8   2  35        8.73       31.87     36.56 o 
  -8   3  35       98.18      102.99     26.57 o 
  -7   3  35       88.31      121.28     34.57 o 
  -6   3  35        7.82        0.00     20.16 o 
  -5   3  35      998.01      867.18     40.88 o 
  -4   3  35        0.53        0.00     51.56 o 
  -3   3  35       35.39       65.98     27.35 o 
  -2   3  35        0.48        0.00     26.49 o 
  -1   3  35      554.65      614.39     50.77 o 
   0   3  35       13.92       30.19     27.10 o 
   1   3  35        3.82        9.29     26.66 o 
   2   3  35       12.69       10.89     28.97 o 
   3   3  35       82.26       45.82     29.95 o 
   4   3  35       12.46       10.23     45.21 o 
   5   3  35        1.14        0.00     36.49 o 
   6   3  35        0.01       15.99     33.11 o 
   7   3  35      180.66      103.07     41.53 o 
   8   3  35       10.34        0.00     36.57 o 
  -7   4  35        0.13       47.20     24.53 o 
  -6   4  35       18.58       11.07     22.00 o 
  -5   4  35       13.91       36.69     30.14 o 
  -4   4  35        0.01        0.00     38.07 o 
  -3   4  35        1.45        0.00     29.30 o 
  -2   4  35        0.10        0.00     70.59 o 
  -1   4  35        0.01        6.76     28.77 o 
   0   4  35       70.18       54.79     30.40 o 
   1   4  35       10.51        0.00     47.59 o 
   2   4  35        1.21        0.00     29.49 o 
   3   4  35       36.95       54.15     32.00 o 
   4   4  35       49.10      127.48     37.33 o 
   5   4  35      150.81       85.66     66.62 o 
   6   4  35       50.93       38.03     41.05 o 
  -5   5  35        8.62        0.00     25.92 o 
  -4   5  35        2.91        2.78     30.22 o 
  -3   5  35       47.14       25.67     51.56 o 
  -2   5  35       46.08       52.80     33.75 o 
  -1   5  35      311.95      365.63     59.49 o 
   0   5  35       10.02       14.25     59.49 o 
   1   5  35        4.89       23.50     30.00 o 
   2   5  35        0.17        0.00     29.30 o 
   3   5  35       59.39      154.15     37.33 o 
   4   5  35       10.84        5.26     35.17 o 
   5   5  35        3.25       37.63     49.97 o 
  -1   6  35      134.97      187.65     39.15 o 
   0   6  35       18.37        0.00     34.90 o 
   1   6  35       52.92        0.00     35.76 o 
  -9   0  36       50.45       50.76     34.90 o 
  -8   0  36        2.15       30.14     36.49 o 
  -7   0  36       16.37        1.59     26.97 o 
  -6   0  36       63.29       85.66     33.31 o 
  -5   0  36       52.81       75.54     41.24 o 
  -4   0  36      137.49      139.37     42.04 o 
  -3   0  36       54.94       57.75     32.52 o 
  -2   0  36        5.04       13.43     20.44 o 
  -1   0  36       12.83        1.94     53.14 o 
   0   0  36      439.76      318.85     71.38 o 
   1   0  36      619.51      612.32     84.07 o 
   2   0  36     2332.24     2165.31    120.56 o 
   3   0  36      281.38      268.09     63.45 o 
   4   0  36       28.86       63.45     52.35 o 
   5   0  36       14.99        0.00     49.18 o 
   6   0  36       55.73       61.87     50.76 o 
   7   0  36       31.82        4.76     50.76 o 
   8   0  36       17.63       25.38     53.93 o 
  -9   1  36       75.66      111.01     31.35 o 
  -8   1  36        4.71        0.00     23.48 o 
  -7   1  36       38.83       59.08     22.44 o 
  -6   1  36       23.76        0.00     19.31 o 
  -5   1  36      233.17      225.22     25.97 o 
  -4   1  36      887.04      764.62     37.87 o 
  -3   1  36      581.07      540.67     40.82 o 
  -2   1  36       11.83        5.46     22.35 o 
  -1   1  36       26.71       46.66     27.51 o 
   0   1  36      537.80      505.54     36.92 o 
   1   1  36     1018.65     1065.60     69.30 o 
   2   1  36       29.70       33.71     36.97 o 
   3   1  36       19.25       11.90     34.77 o 
   4   1  36      220.46      133.64     40.84 o 
   5   1  36       45.84        0.00     31.35 o 
   6   1  36        0.88       50.76     37.02 o 
   7   1  36       84.60       81.94     39.21 o 
   8   1  36       18.11       20.62     66.63 o 
  -9   2  36       18.76        4.25     22.85 o 
  -8   2  36       68.99       69.09     24.10 o 
  -7   2  36        0.17       33.46     29.88 o 
  -6   2  36       13.23       19.21     21.11 o 
  -5   2  36        0.36        0.00     21.20 o 
  -4   2  36        1.42        0.00     19.10 o 
  -3   2  36       27.13        3.17     57.11 o 
  -2   2  36        1.25        0.00     22.97 o 
  -1   2  36        5.28        0.00     23.19 o 
   0   2  36        0.20        0.78     21.47 o 
   1   2  36      236.45      322.63     42.39 o 
   2   2  36      310.18      363.64     49.55 o 
   3   2  36      184.01      207.91     44.19 o 
   4   2  36       13.40       17.90     34.26 o 
   5   2  36        3.79        0.00     33.87 o 
   6   2  36       66.42       27.81     49.18 o 
   7   2  36        0.31        0.00     35.42 o 
   8   2  36        5.04       56.89     40.19 o 
  -8   3  36       13.49       50.28     30.55 o 
  -7   3  36       17.76       26.94     23.39 o 
  -6   3  36        4.04        8.76     21.24 o 
  -5   3  36       18.09       34.29     21.42 o 
  -4   3  36       37.68       28.16     30.93 o 
  -3   3  36       32.14       36.51     28.34 o 
  -2   3  36        7.22       15.73     30.00 o 
  -1   3  36       12.51        7.06     28.08 o 
   0   3  36       40.07        0.00     44.42 o 
   1   3  36      104.10       48.65     29.80 o 
   2   3  36       15.10        1.61     27.35 o 
   3   3  36        4.70        5.37     26.69 o 
   4   3  36      120.36      111.19     40.78 o 
   5   3  36       89.46      104.52     57.11 o 
   6   3  36       47.27       24.43     36.57 o 
   7   3  36        5.80        0.00    108.66 o 
  -7   4  36      193.14      239.27     31.56 o 
  -6   4  36       61.91      138.46     27.21 o 
  -5   4  36       50.06       33.64     30.75 o 
  -4   4  36       16.82       41.40     30.99 o 
  -3   4  36      143.59      156.08     38.41 o 
  -2   4  36        4.09        0.00     43.62 o 
  -1   4  36       52.30       32.03     31.43 o 
   0   4  36      224.52      285.30     41.79 o 
   1   4  36       18.64        7.32     31.35 o 
   2   4  36        3.40       46.38     34.28 o 
   3   4  36        3.43       23.00     38.07 o 
   4   4  36       98.10       87.25     36.73 o 
   5   4  36        0.00        0.00     63.45 o 
   6   4  36        3.14        0.00     31.82 o 
  -5   5  36        0.00        0.00     32.52 o 
  -4   5  36        6.94       37.62     41.24 o 
  -3   5  36        0.27        6.98     31.68 o 
  -2   5  36        5.23        0.00     43.62 o 
  -1   5  36       24.60       47.20     54.73 o 
   0   5  36       69.72       67.42     35.07 o 
   1   5  36       11.25       35.66     35.29 o 
   2   5  36        6.37       20.41     72.18 o 
   3   5  36      122.86      245.88     86.45 o 
   4   5  36       62.29       99.46     39.11 o 
  -9   1  37       80.97       86.20     27.77 o 
  -8   1  37        0.00       23.79     26.92 o 
  -7   1  37        2.98        0.00     19.46 o 
  -6   1  37       68.99      103.97     23.98 o 
  -5   1  37        6.84        0.00     21.93 o 
  -4   1  37       35.00       65.57     22.56 o 
  -3   1  37       39.02       86.00     37.47 o 
  -2   1  37      113.85      145.21     35.69 o 
  -1   1  37      127.55      122.64     37.51 o 
   0   1  37       24.61       44.35     22.85 o 
   1   1  37        7.74      113.11     42.23 o 
   2   1  37       25.19       13.51     37.69 o 
   3   1  37       72.70        0.00     36.44 o 
   4   1  37        0.80        0.00     36.49 o 
   5   1  37        9.15       10.32     37.26 o 
   6   1  37        4.61       42.43     37.28 o 
   7   1  37       51.30       81.93     39.81 o 
   8   1  37       19.64        0.00     39.52 o 
  -8   2  37       64.41      160.02     27.18 o 
  -7   2  37        4.28       36.34     22.79 o 
  -6   2  37       12.57        0.00     22.82 o 
  -5   2  37       62.27       18.70     32.45 o 
  -4   2  37      145.66      106.49     21.68 o 
  -3   2  37      182.96      183.90     34.60 o 
  -2   2  37       66.83      100.10     29.33 o 
  -1   2  37        5.80       59.91     30.93 o 
   0   2  37       69.83       63.89     40.45 o 
   1   2  37      750.63      779.86     44.45 o 
   2   2  37      139.68       84.22     89.63 o 
   3   2  37       12.00        0.97     37.72 o 
   4   2  37       38.87       21.42     37.69 o 
   5   2  37       25.18       11.41     37.26 o 
   6   2  37      137.00      133.68     42.65 o 
   7   2  37       14.04       12.74     36.97 o 
  -7   3  37        4.38        0.00     21.42 o 
  -6   3  37        2.10       17.51     22.79 o 
  -5   3  37       34.84        1.26     56.31 o 
  -4   3  37        8.23       26.26     28.10 o 
  -3   3  37       41.92       23.79     28.55 o 
  -2   3  37      265.39      256.80     38.67 o 
  -1   3  37       25.89        0.00     27.91 o 
   0   3  37      133.45      147.11     38.07 o 
   1   3  37        2.87       28.02     29.80 o 
   2   3  37       46.67       57.16     31.07 o 
   3   3  37      153.13      129.45     40.02 o 
   4   3  37        0.69        9.10     57.11 o 
   5   3  37       16.14       13.14     38.41 o 
   6   3  37        0.06        9.52     38.07 o 
   7   3  37       60.00       64.44     43.37 o 
  -6   4  37       10.33       83.22     49.18 o 
  -5   4  37        5.89       50.54     41.24 o 
  -4   4  37       10.94        0.00     28.97 o 
  -3   4  37       10.85        0.00     38.86 o 
  -2   4  37       18.01        0.00     53.93 o 
  -1   4  37       70.72       84.05     34.08 o 
   0   4  37        1.16        0.00     76.14 o 
   1   4  37       71.61       53.91     46.80 o 
   2   4  37       29.25       54.68     32.17 o 
   3   4  37      120.74      193.24     44.42 o 
   4   4  37       35.46       68.21     72.97 o 
   5   4  37      214.31      144.35     77.73 o 
  -4   5  37        3.40        0.00     31.68 o 
  -3   5  37        9.68       11.10     31.68 o 
  -2   5  37        4.79       38.93     33.63 o 
  -1   5  37        8.35        0.00     30.49 o 
   0   5  37       61.48       56.15     35.71 o 
   1   5  37        1.04       35.21     54.73 o 
   2   5  37        4.41        0.00     99.14 o 
   3   5  37       10.94       14.78     35.51 o 
  -8   0  38        2.07        0.00     34.90 o 
  -7   0  38        0.05        0.00     31.73 o 
  -6   0  38       58.28       66.62     38.07 o 
  -5   0  38      465.28      279.19     49.18 o 
  -4   0  38       42.97       64.44     28.57 o 
  -3   0  38        0.06        0.13     24.69 o 
  -2   0  38        2.83       56.50     25.24 o 
  -1   0  38      226.37      231.60     66.62 o 
   0   0  38       10.20        0.00     53.93 o 
   1   0  38      844.32      837.57     98.35 o 
   2   0  38        0.51        0.00     50.76 o 
   3   0  38       18.04        0.00     46.00 o 
   4   0  38       50.22        7.93     55.52 o 
   5   0  38      119.06      101.52     60.28 o 
   6   0  38        2.51       14.28     53.93 o 
   7   0  38      367.69      306.16     71.38 o 
   8   0  38       20.26       28.55     50.76 o 
  -8   1  38        2.75       11.07     34.11 o 
  -7   1  38        4.55       15.43     24.60 o 
  -6   1  38       12.20       14.33     21.37 o 
  -5   1  38      220.96      186.90     42.18 o 
  -4   1  38       30.09       19.80     20.81 o 
  -3   1  38        0.00       32.05     19.82 o 
  -2   1  38       80.41       32.13     28.55 o 
  -1   1  38        1.26        0.00     23.20 o 
   0   1  38      443.61      454.88     57.69 o 
   1   1  38      846.70      852.11     67.80 o 
   2   1  38       21.14        0.00     39.07 o 
   3   1  38       18.47       57.70     38.50 o 
   4   1  38        4.10        0.00     84.87 o 
   5   1  38       31.96       82.74     39.07 o 
   6   1  38       41.18       14.15     36.44 o 
   7   1  38        1.03        2.68     37.46 o 
  -8   2  38      159.66      206.89     28.23 o 
  -7   2  38        7.46        4.68     21.91 o 
  -6   2  38        6.39        0.00     21.89 o 
  -5   2  38       62.86       91.40     22.85 o 
  -4   2  38       13.49       38.31     38.86 o 
  -3   2  38       41.51        0.00     34.11 o 
  -2   2  38        0.77        6.56     28.08 o 
  -1   2  38       17.13       14.48     26.66 o 
   0   2  38       70.72        0.00     35.69 o 
   1   2  38       12.41       49.72     25.84 o 
   2   2  38       62.19       76.52     41.16 o 
   3   2  38      124.98      187.46     46.80 o 
   4   2  38        2.41        0.00     34.11 o 
   5   2  38       86.51      149.53     57.11 o 
   6   2  38       19.87        0.00     52.35 o 
   7   2  38       35.57       59.75     91.21 o 
  -7   3  38        2.44       18.14     24.09 o 
  -6   3  38       31.13        0.00     21.52 o 
  -5   3  38        0.09       29.71     31.73 o 
  -4   3  38        1.43       86.99     32.19 o 
  -3   3  38       31.06       23.82     34.90 o 
  -2   3  38        0.23       12.88     28.97 o 
  -1   3  38       49.35       81.52    105.49 o 
   0   3  38       73.07      122.14     33.03 o 
   1   3  38       51.40      107.96     31.61 o 
   2   3  38        0.20       18.04     43.62 o 
   3   3  38       22.70        0.00     61.87 o 
   4   3  38       41.14       73.68     46.80 o 
   5   3  38       16.05        5.16     68.21 o 
   6   3  38      117.96       95.56     42.53 o 
  -5   4  38        1.82        5.67     32.57 o 
  -4   4  38        0.28       26.31     42.83 o 
  -3   4  38        0.56       19.52     34.11 o 
  -2   4  38       84.34       54.36     32.76 o 
  -1   4  38       36.74       80.29     32.86 o 
   0   4  38        7.21       14.10     31.82 o 
   1   4  38      194.73      268.40     44.42 o 
   2   4  38      209.99      252.67     43.00 o 
   3   4  38      118.84      119.08     72.97 o 
   4   4  38       25.33       20.62     69.80 o 
   5   4  38      179.25      212.57     79.32 o 
  -3   5  38       19.60       47.82     31.63 o 
  -2   5  38       24.99       43.41     34.58 o 
  -1   5  38      107.41       41.24     36.96 o 
   0   5  38       24.41        0.00     32.86 o 
   1   5  38        6.74        0.00     31.10 o 
   2   5  38        4.21        0.00     32.00 o 
  -8   1  39        4.27        0.00     27.76 o 
  -7   1  39        0.32        0.00     23.56 o 
  -6   1  39       23.07       41.84     23.58 o 
  -5   1  39       65.04       82.55     24.32 o 
  -4   1  39       57.23       50.23     21.89 o 
  -3   1  39        0.16       28.94     27.91 o 
  -2   1  39       22.10        0.00     26.81 o 
  -1   1  39      135.66       85.65     28.03 o 
   0   1  39       97.03      113.94     45.42 o 
   1   1  39       15.40       23.03     42.05 o 
   2   1  39        4.96        0.00     37.94 o 
   3   1  39        0.25        0.00     34.72 o 
   4   1  39        4.68       16.78     39.52 o 
   5   1  39        1.46        0.00     35.32 o 
   6   1  39        1.38        0.00     37.46 o 
   7   1  39        1.33        0.00     49.18 o 
  -7   2  39       32.62        7.27     22.59 o 
  -6   2  39       21.78       18.43     22.61 o 
  -5   2  39       49.25       89.03     37.72 o 
  -4   2  39       70.74       69.34     36.49 o 
  -3   2  39       51.35       38.43     40.45 o 
  -2   2  39        4.86       20.06     27.73 o 
  -1   2  39       35.47       54.46     29.80 o 
   0   2  39       22.50       75.75     38.07 o 
   1   2  39        1.17       19.26     87.25 o 
   2   2  39      499.76      465.40     56.39 o 
   3   2  39       32.22       53.40     40.78 o 
   4   2  39       19.96       91.63     41.92 o 
   5   2  39       21.94       85.70     42.23 o 
   6   2  39      113.48      134.13     45.34 o 
  -6   3  39        2.01       19.34     29.55 o 
  -5   3  39       81.67        0.00     53.93 o 
  -4   3  39       22.52       36.87     29.78 o 
  -3   3  39       20.00       38.27     46.80 o 
  -2   3  39       36.58       67.19     30.58 o 
  -1   3  39        2.63        0.00     33.31 o 
   0   3  39       46.77       63.29     69.80 o 
   1   3  39       50.77       17.28     72.97 o 
   2   3  39        7.93        0.00     65.04 o 
   3   3  39       61.58      115.80     71.38 o 
   4   3  39       11.69       35.81     38.41 o 
   5   3  39       37.53       77.57     42.53 o 
  -5   4  39       34.06       66.31     34.32 o 
  -4   4  39        6.71        0.00     43.62 o 
  -3   4  39       43.19       55.15     42.83 o 
  -2   4  39       34.13       23.61     44.42 o 
  -1   4  39        0.05        0.00     34.11 o 
   0   4  39      103.88      160.28     36.73 o 
   1   4  39       19.14        8.19     33.24 o 
   2   4  39       83.47       71.08     35.01 o 
   3   4  39      203.16      171.05     41.02 o 
   4   4  39        2.23       11.10     74.56 o 
  -7   0  40       61.70      149.11     42.83 o 
  -6   0  40        2.79       22.21     34.90 o 
  -5   0  40      220.00      149.11     41.24 o 
  -4   0  40       85.05       74.56     33.31 o 
  -3   0  40      132.06      101.09     30.00 o 
  -2   0  40       42.00       26.97     55.52 o 
  -1   0  40      220.58      283.95     71.38 o 
   0   0  40       82.03       80.90     63.45 o 
   1   0  40      178.47      184.01     68.21 o 
   2   0  40      378.07      298.23     74.56 o 
   3   0  40       40.28       90.42     60.28 o 
   4   0  40      453.11      450.51     77.73 o 
   5   0  40      381.71      269.67     68.21 o 
   6   0  40       17.11        0.00     53.93 o 
   7   0  40       34.39      103.11     63.45 o 
  -7   1  40       12.36        0.00     23.94 o 
  -6   1  40        0.84        0.00     21.11 o 
  -5   1  40       40.66       39.96     22.28 o 
  -4   1  40      161.78      132.52     24.88 o 
  -3   1  40      203.20      233.22     70.59 o 
  -2   1  40       23.70        0.00     25.54 o 
  -1   1  40       18.82        0.00     40.93 o 
   0   1  40       32.17       36.55     42.91 o 
   1   1  40      251.09      203.79     59.49 o 
   2   1  40      163.60      179.29     48.19 o 
   3   1  40       89.48       37.57     65.04 o 
   4   1  40       23.37       10.21     41.24 o 
   5   1  40      171.43      139.32     42.58 o 
   6   1  40      130.68      145.76     47.59 o 
  -7   2  40       46.04       88.29     26.49 o 
  -6   2  40        0.82       62.61     39.44 o 
  -5   2  40        3.02       26.26     31.10 o 
  -4   2  40        3.83        0.00     28.46 o 
  -3   2  40        0.96       53.44     28.97 o 
  -2   2  40       32.49       84.80     35.69 o 
  -1   2  40        5.83       24.97     28.97 o 
   0   2  40       80.15       40.09     66.63 o 
   1   2  40      287.55      301.40     84.07 o 
   2   2  40       73.62       71.07     41.53 o 
   3   2  40      114.89       93.59     41.92 o 
   4   2  40      325.66      305.82     52.40 o 
   5   2  40      442.54      498.82    107.08 o 
   6   2  40        2.84       63.99     42.31 o 
  -6   3  40        2.91       52.56     32.76 o 
  -5   3  40       21.64       33.99     85.66 o 
  -4   3  40        0.32        0.00     28.10 o 
  -3   3  40       12.57       53.53     64.25 o 
  -2   3  40       20.46        0.00     27.13 o 
  -1   3  40      168.60      185.14     37.94 o 
   0   3  40       24.93       23.93     51.56 o 
   1   3  40        1.18       30.99     34.08 o 
   2   3  40       21.10        1.59     60.28 o 
   3   3  40        8.24        0.00     68.21 o 
   4   3  40       11.12       92.01     69.80 o 
   5   3  40      157.77      133.99     46.12 o 
  -4   4  40       18.31       38.72     34.04 o 
  -3   4  40       18.63       40.05     32.27 o 
  -2   4  40       28.00       33.63     34.32 o 
  -1   4  40        0.15       48.20     40.45 o 
   0   4  40       84.73       64.99     35.29 o 
   1   4  40      300.58      271.01     44.44 o 
   2   4  40        5.44       18.55     36.43 o 
   3   4  40        1.09        0.00     71.38 o 
  -7   1  41        0.31       20.89     34.90 o 
  -6   1  41        6.01       25.80     29.35 o 
  -5   1  41        9.11       37.78     27.74 o 
  -4   1  41       29.93       33.75     29.78 o 
  -3   1  41        7.99       26.44     42.04 o 
  -2   1  41        3.06       28.12     35.69 o 
  -1   1  41        1.50        0.00     57.11 o 
   0   1  41      135.43      152.78     71.38 o 
   1   1  41      153.09      181.35     52.58 o 
   2   1  41        8.13        0.00     39.71 o 
   3   1  41        4.62        7.56     40.02 o 
   4   1  41        0.08        0.00     36.96 o 
   5   1  41       57.65      100.34     44.04 o 
   6   1  41        0.16       62.92     41.78 o 
  -6   2  41       15.70        2.65     27.42 o 
  -5   2  41       34.03       64.65     91.21 o 
  -4   2  41        1.28        0.00     42.83 o 
  -3   2  41       24.27       10.79     34.11 o 
  -2   2  41        4.36       17.45     43.62 o 
  -1   2  41        0.51        0.00     30.93 o 
   0   2  41       36.06       93.59     72.97 o 
   1   2  41       64.12       66.62     71.38 o 
   2   2  41       36.22       91.44     46.47 o 
   3   2  41       17.78       16.69     44.04 o 
   4   2  41       52.03       59.18     59.49 o 
   5   2  41       35.34       47.15     45.73 o 
  -5   3  41        1.14       19.47     31.73 o 
  -4   3  41       34.70       26.69     53.14 o 
  -3   3  41        1.77        0.00     33.31 o 
  -2   3  41        1.61        0.00     28.97 o 
  -1   3  41       39.40        1.59     30.91 o 
   0   3  41        6.94       35.96     31.21 o 
   1   3  41      203.84      210.41     39.86 o 
   2   3  41        8.09       92.01     72.97 o 
   3   3  41       77.86       76.14     71.38 o 
   4   3  41        3.94        0.00     71.38 o 
  -2   4  41        3.70       61.65     35.69 o 
  -1   4  41       20.59       31.25     36.27 o 
   0   4  41       29.75       29.40     34.11 o 
   1   4  41       68.61      135.51     53.93 o 
   2   4  41        6.98       49.13     37.51 o 
  -6   0  42        5.36       12.69     36.49 o 
  -5   0  42       12.98       28.55     38.07 o 
  -4   0  42      546.09      604.38     63.45 o 
  -3   0  42       42.30        0.00     55.52 o 
  -2   0  42        4.58        0.00     55.52 o 
  -1   0  42       52.50        0.00     57.11 o 
   0   0  42       86.25        7.93     63.45 o 
   1   0  42      217.01      230.01     72.97 o 
   2   0  42       13.87       23.79     69.80 o 
   3   0  42        0.34        0.00     55.52 o 
   4   0  42        7.29       88.83     60.28 o 
   5   0  42      171.17      198.29     71.38 o 
  -6   1  42      264.86      300.33     36.96 o 
  -5   1  42        0.14        2.96     28.47 o 
  -4   1  42       20.34      106.26     96.76 o 
  -3   1  42       18.36       63.15     45.21 o 
  -2   1  42        4.43        2.90     27.10 o 
  -1   1  42       16.87      115.80     69.80 o 
   0   1  42       46.64       47.59     99.94 o 
   1   1  42        9.93       48.36     45.95 o 
   2   1  42      236.28      185.58     58.69 o 
   3   1  42        5.57        0.00     40.65 o 
   4   1  42        7.03        0.00     40.93 o 
   5   1  42       10.90        0.00     42.91 o 
  -5   2  42        0.12       29.89     33.75 o 
  -4   2  42       40.38       14.33     50.76 o 
  -3   2  42       15.39        0.00     89.63 o 
  -2   2  42       64.50       25.82     99.14 o 
  -1   2  42        0.23        0.00     28.38 o 
   0   2  42      210.12      147.53     69.80 o 
   1   2  42        6.56       22.21     71.38 o 
   2   2  42       34.54        0.00     66.62 o 
   3   2  42       13.86        0.00     69.00 o 
   4   2  42        0.38        0.00     42.31 o 
  -4   3  42       13.65       63.03     33.39 o 
  -3   3  42       10.45       85.61     34.83 o 
  -2   3  42       58.53       70.68     35.07 o 
  -1   3  42      278.58      431.63     48.42 o 
   0   3  42      264.22      291.52     45.88 o 
   1   3  42       10.00      160.22     77.73 o 
   2   3  42       25.16       44.42     76.14 o 
   3   3  42        0.79        0.00     68.21 o 
  -5   1  43        4.42        0.00     38.07 o 
  -4   1  43        2.42      107.74     33.75 o 
  -3   1  43        4.93       41.09     33.31 o 
  -2   1  43        5.94       38.07     68.21 o 
  -1   1  43       40.40      201.46     72.97 o 
   0   1  43       64.59      143.56     50.48 o 
   1   1  43      270.54      159.76     56.31 o 
   2   1  43       49.30      182.25     50.81 o 
   3   1  43        6.35        0.00     42.91 o 
   4   1  43        0.74        0.00     43.57 o 
  -4   2  43       45.91       58.64     62.66 o 
  -3   2  43        0.00        0.00     34.11 o 
  -2   2  43        6.20        0.00     28.97 o 
  -1   2  43      143.63       98.35     68.21 o 
   0   2  43       12.15        0.00     68.21 o 
   1   2  43       45.19       58.69     72.97 o 
   2   2  43        0.04        0.00     68.21 o 
   3   2  43        7.94        0.00    134.04 o 
   4   2  43      218.32      235.76     54.50 o 
  -3   3  43        5.65       95.52     35.42 o 
  -2   3  43        5.25        0.48     34.11 o 
  -1   3  43       14.82        0.00     35.71 o 
   0   3  43       11.52       21.47     31.61 o 
   1   3  43      303.37      280.78     88.83 o 
   2   3  43       54.06       39.66     79.32 o 
  -2   0  44       59.03      171.32     71.38 o 
  -1   0  44       68.49      145.94     71.38 o 
   0   0  44       20.70        0.00     60.28 o 
   1   0  44      130.42      171.32     69.80 o 
   2   0  44        3.51      104.70     66.62 o 
   3   0  44        3.15        7.93     65.04 o 
   4   0  44      103.37      160.22     71.38 o 
  -4   1  44        1.08       42.93     34.11 o 
  -3   1  44        4.48        0.00     30.40 o 
  -2   1  44       79.50        0.00     61.87 o 
  -1   1  44       41.93       85.66     71.38 o 
   0   1  44       36.28      118.97     79.32 o 
   1   1  44        7.06        0.00     55.52 o 
   2   1  44        2.26        0.00     45.95 o 
   3   1  44        1.60        0.00     42.65 o 
  -3   2  44        0.18        0.00     32.19 o 
  -2   2  44        5.85       55.25    126.90 o 
  -1   2  44       22.30       46.00     71.38 o 
   0   2  44        0.76       42.83     76.14 o 
   1   2  44      226.96      195.12     84.07 o 
   2   2  44        2.48        0.00     69.80 o 
  -3   1  45        4.60        0.00     58.69 o 
  -2   1  45       25.75       68.21     68.21 o 
  -1   1  45       95.42      152.29     71.38 o 
   0   1  45        3.89       79.32     72.97 o 
   1   1  45        7.00        0.00    111.83 o 
   2   1  45        0.14        6.36    112.63 o 
  -1   2  45       25.91       80.90     72.97 o 
   0   2  45       31.96        0.00     69.80 o 
  -1   0  46       31.84        1.59     69.80 o 
   0   0  46        0.07        0.00     68.21 o 
   1   0  46       10.88        0.00     68.21 o 
                                                 
